# Supplementary material for: Three new species of Tasmaniosoma Verhoeff, 1936 (Diplopoda, Polydesmida, Dalodesmidae) from northeast Tasmania, Australia
Source: Zookeys. 2015 Mar 19;(488):31–46. doi: 10.3897/zookeys.488.9460 (PMC4389123; doi:10.3897/zookeys.488.9460)
Supplement: XML Treatment for Tasmaniosoma [file zookeys.488.9460-treatment1.xml]

<!DOCTYPE tp:taxon-treatment
  PUBLIC "-//TaxonX//DTD Taxonomic Treatment Publishing DTD v0 20100105//EN" "tax-treatment-NSO.dtd">
<tp:taxon-treatment xmlns:tp="http://www.plazi.org/taxpub"><tp:treatment-meta><kwd-group><label>Taxon classification</label><kwd><named-content content-type="kingdom">Animalia</named-content></kwd><kwd><named-content content-type="order">Polydesmida</named-content></kwd><kwd><named-content content-type="family">Dalodesmidae</named-content></kwd></kwd-group><mixed-citation publication-type="journal"><person-group><name><surname>Mesibov</surname><given-names>Robert</given-names></name></person-group><article-title>Three new species of <italic><tp:taxon-name><tp:taxon-name-part taxon-name-part-type="genus">Tasmaniosoma</tp:taxon-name-part></tp:taxon-name></italic> Verhoeff, 1936 (<tp:taxon-name><tp:taxon-name-part taxon-name-part-type="class">Diplopoda</tp:taxon-name-part></tp:taxon-name>, <tp:taxon-name><tp:taxon-name-part taxon-name-part-type="order">Polydesmida</tp:taxon-name-part></tp:taxon-name>, <tp:taxon-name><tp:taxon-name-part taxon-name-part-type="family">Dalodesmidae</tp:taxon-name-part></tp:taxon-name>) from northeast Tasmania, Australia</article-title><source>Zookeys</source><day>19</day><month>3</month><year>2015</year><volume>2015</volume><issue>488</issue><fpage>31</fpage><lpage>46</lpage><pub-id pub-id-type="doi">10.3897/zookeys.488.9460</pub-id></mixed-citation></tp:treatment-meta><tp:nomenclature><tp:taxon-name>
                            <tp:taxon-name-part taxon-name-part-type="genus">Tasmaniosoma</tp:taxon-name-part>
                        </tp:taxon-name><tp:taxon-authority>Verhoeff, 1936</tp:taxon-authority><tp:nomenclature-citation-list><tp:nomenclature-citation><tp:taxon-name><tp:taxon-name-part taxon-name-part-type="genus">Tasmaniosoma</tp:taxon-name-part></tp:taxon-name><comment><xref ref-type="bibr" rid="B11">Verhoeff 1936</xref>: 11. <xref ref-type="bibr" rid="B1">Attems 1940</xref>: 442. <xref ref-type="bibr" rid="B4">Jeekel 1971</xref>: 355; <xref ref-type="bibr" rid="B5">1982</xref>: 12; <xref ref-type="bibr" rid="B6">1983</xref>: 146; <xref ref-type="bibr" rid="B7">1984</xref>: 85; <xref ref-type="bibr" rid="B8">1985</xref>: 52. <xref ref-type="bibr" rid="B3">Hoffman 1980</xref>: 150, 185. <xref ref-type="bibr" rid="B10">Mesibov 2010</xref>: 33.</comment></tp:nomenclature-citation></tp:nomenclature-citation-list></tp:nomenclature><tp:treatment-sec sec-type="Type species"><title>Type species.</title><p><italic><tp:taxon-name><tp:taxon-name-part taxon-name-part-type="genus">Tasmaniosoma</tp:taxon-name-part> <tp:taxon-name-part taxon-name-part-type="species">armatum</tp:taxon-name-part></tp:taxon-name></italic> Verhoeff, 1936, by monotypy.</p></tp:treatment-sec><tp:treatment-sec sec-type="Other assigned species"><title>Other assigned species.</title><!--PageBreak--><p><italic><tp:taxon-name><tp:taxon-name-part taxon-name-part-type="genus">Tasmaniosoma</tp:taxon-name-part> <tp:taxon-name-part taxon-name-part-type="species">alces</tp:taxon-name-part></tp:taxon-name></italic> Mesibov, 2010, <italic><tp:taxon-name><tp:taxon-name-part taxon-name-part-type="genus">Tasmaniosoma</tp:taxon-name-part> <tp:taxon-name-part taxon-name-part-type="species">anubis</tp:taxon-name-part></tp:taxon-name></italic> sp. n., <italic><tp:taxon-name><tp:taxon-name-part taxon-name-part-type="genus">Tasmaniosoma</tp:taxon-name-part> <tp:taxon-name-part taxon-name-part-type="species">aureorivum</tp:taxon-name-part></tp:taxon-name></italic> Mesibov, 2010, <italic><tp:taxon-name><tp:taxon-name-part taxon-name-part-type="genus">Tasmaniosoma</tp:taxon-name-part> <tp:taxon-name-part taxon-name-part-type="species">australe</tp:taxon-name-part></tp:taxon-name></italic> Mesibov, 2010, <italic><tp:taxon-name><tp:taxon-name-part taxon-name-part-type="genus">Tasmaniosoma</tp:taxon-name-part> <tp:taxon-name-part taxon-name-part-type="species">barbatulum</tp:taxon-name-part></tp:taxon-name></italic> Mesibov, 2010, <italic><tp:taxon-name><tp:taxon-name-part taxon-name-part-type="genus">Tasmaniosoma</tp:taxon-name-part> <tp:taxon-name-part taxon-name-part-type="species">bruniense</tp:taxon-name-part></tp:taxon-name></italic> Mesibov, 2010, <italic><tp:taxon-name><tp:taxon-name-part taxon-name-part-type="genus">Tasmaniosoma</tp:taxon-name-part> <tp:taxon-name-part taxon-name-part-type="species">cacofonix</tp:taxon-name-part></tp:taxon-name></italic> Mesibov, 2010, <italic><tp:taxon-name><tp:taxon-name-part taxon-name-part-type="genus">Tasmaniosoma</tp:taxon-name-part> <tp:taxon-name-part taxon-name-part-type="species">clarksonorum</tp:taxon-name-part></tp:taxon-name></italic> Mesibov, 2010, <italic><tp:taxon-name><tp:taxon-name-part taxon-name-part-type="genus">Tasmaniosoma</tp:taxon-name-part> <tp:taxon-name-part taxon-name-part-type="species">compitale</tp:taxon-name-part></tp:taxon-name></italic> Mesibov, 2010, <italic><tp:taxon-name><tp:taxon-name-part taxon-name-part-type="genus">Tasmaniosoma</tp:taxon-name-part> <tp:taxon-name-part taxon-name-part-type="species">decussatum</tp:taxon-name-part></tp:taxon-name></italic> Mesibov, 2010, <italic><tp:taxon-name><tp:taxon-name-part taxon-name-part-type="genus">Tasmaniosoma</tp:taxon-name-part> <tp:taxon-name-part taxon-name-part-type="species">fasciculum</tp:taxon-name-part></tp:taxon-name></italic> Mesibov, 2010, <italic><tp:taxon-name><tp:taxon-name-part taxon-name-part-type="genus">Tasmaniosoma</tp:taxon-name-part> <tp:taxon-name-part taxon-name-part-type="species">fragile</tp:taxon-name-part></tp:taxon-name></italic> Mesibov, 2010, <italic><tp:taxon-name><tp:taxon-name-part taxon-name-part-type="genus">Tasmaniosoma</tp:taxon-name-part> <tp:taxon-name-part taxon-name-part-type="species">gerdiorivum</tp:taxon-name-part></tp:taxon-name></italic> Mesibov, 2010, <italic><tp:taxon-name><tp:taxon-name-part taxon-name-part-type="genus">Tasmaniosoma</tp:taxon-name-part> <tp:taxon-name-part taxon-name-part-type="species">hesperium</tp:taxon-name-part></tp:taxon-name></italic> Mesibov, 2010, <italic><tp:taxon-name><tp:taxon-name-part taxon-name-part-type="genus">Tasmaniosoma</tp:taxon-name-part> <tp:taxon-name-part taxon-name-part-type="species">hickmanorum</tp:taxon-name-part></tp:taxon-name></italic> Mesibov, 2010, <italic><tp:taxon-name><tp:taxon-name-part taxon-name-part-type="genus">Tasmaniosoma</tp:taxon-name-part> <tp:taxon-name-part taxon-name-part-type="species">interfluminum</tp:taxon-name-part></tp:taxon-name></italic> sp. n., <italic><tp:taxon-name><tp:taxon-name-part taxon-name-part-type="genus">Tasmaniosoma</tp:taxon-name-part> <tp:taxon-name-part taxon-name-part-type="species">laccobium</tp:taxon-name-part></tp:taxon-name></italic> Mesibov, 2010, <italic><tp:taxon-name><tp:taxon-name-part taxon-name-part-type="genus">Tasmaniosoma</tp:taxon-name-part> <tp:taxon-name-part taxon-name-part-type="species">maria</tp:taxon-name-part></tp:taxon-name></italic> Mesibov, 2010, <italic><tp:taxon-name><tp:taxon-name-part taxon-name-part-type="genus">Tasmaniosoma</tp:taxon-name-part> <tp:taxon-name-part taxon-name-part-type="species">nicolaus</tp:taxon-name-part></tp:taxon-name></italic> sp. n., <italic><tp:taxon-name><tp:taxon-name-part taxon-name-part-type="genus">Tasmaniosoma</tp:taxon-name-part> <tp:taxon-name-part taxon-name-part-type="species">orientale</tp:taxon-name-part></tp:taxon-name></italic> Mesibov, 2010, <italic><tp:taxon-name><tp:taxon-name-part taxon-name-part-type="genus">Tasmaniosoma</tp:taxon-name-part> <tp:taxon-name-part taxon-name-part-type="species">warra</tp:taxon-name-part></tp:taxon-name></italic> Mesibov, 2010.</p></tp:treatment-sec><ref-list><ref id="B11"><mixed-citation xmlns:xlink="http://www.w3.org/1999/xlink" xlink:type="simple"><person-group><name name-style="western"><surname>Verhoeff</surname><given-names>KW</given-names></name></person-group> (<year>1936</year>) <article-title>Die <tp:taxon-name><tp:taxon-name-part taxon-name-part-type="family">Sphaerotrichopidae</tp:taxon-name-part></tp:taxon-name> der südlichen Halbkugel und ihre Beziehungen.</article-title><source>Zoologischer Anzeiger</source><volume>114</volume>(<issue>1/2</issue>): <fpage>1</fpage>–<lpage>14</lpage>.</mixed-citation></ref><ref id="B1"><mixed-citation xmlns:xlink="http://www.w3.org/1999/xlink" xlink:type="simple"><person-group><name name-style="western"><surname>Attems</surname><given-names>C</given-names></name></person-group> (<year>1940</year>) <source>Das Tierreich. 70. <tp:taxon-name><tp:taxon-name-part taxon-name-part-type="superfamily">Polydesmoidea</tp:taxon-name-part></tp:taxon-name>. III. Fam. <tp:taxon-name><tp:taxon-name-part taxon-name-part-type="family">Polydesmidae</tp:taxon-name-part></tp:taxon-name>, <tp:taxon-name><tp:taxon-name-part taxon-name-part-type="family">Vanhoeffeniidae</tp:taxon-name-part></tp:taxon-name>, <tp:taxon-name><tp:taxon-name-part taxon-name-part-type="family">Cryptodesmidae</tp:taxon-name-part></tp:taxon-name>, <tp:taxon-name><tp:taxon-name-part taxon-name-part-type="family">Oniscodesmidae</tp:taxon-name-part></tp:taxon-name>, <tp:taxon-name><tp:taxon-name-part taxon-name-part-type="family">Sphaerotrichopidae</tp:taxon-name-part></tp:taxon-name>, <tp:taxon-name><tp:taxon-name-part taxon-name-part-type="family">Peridontodesmidae</tp:taxon-name-part></tp:taxon-name>, <tp:taxon-name><tp:taxon-name-part taxon-name-part-type="family">Rhachidesmidae</tp:taxon-name-part></tp:taxon-name>, <tp:taxon-name><tp:taxon-name-part taxon-name-part-type="family">Macellolophidae</tp:taxon-name-part></tp:taxon-name>, <tp:taxon-name><tp:taxon-name-part taxon-name-part-type="family">Pandirodesmidae</tp:taxon-name-part></tp:taxon-name>.</source><publisher-name>Walter de Gruyter and Co</publisher-name>, <publisher-loc>Berlin</publisher-loc>, <size units="page">577 pp</size>. doi: <ext-link ext-link-type="doi" xlink:href="10.1515/9783111609645" xlink:type="simple">10.1515/9783111609645</ext-link></mixed-citation></ref><ref id="B4"><mixed-citation xmlns:xlink="http://www.w3.org/1999/xlink" xlink:type="simple"><person-group><name name-style="western"><surname>Jeekel</surname><given-names>CAW</given-names></name></person-group> (<year>1971</year>) <article-title>Nomenclator generum et familiarum Diplopodorum: a list of the genus and family-group names in the Class <tp:taxon-name><tp:taxon-name-part taxon-name-part-type="class">Diplopoda</tp:taxon-name-part></tp:taxon-name> from the 10th edition of Linnaeus, 1758, to the end of 1957.</article-title><source>Monografieën van de Nederlandse Entomologische Vereniging</source><volume>5</volume>: <size units="page">i–xii + 1–412</size>.</mixed-citation></ref><ref id="B5"><mixed-citation xmlns:xlink="http://www.w3.org/1999/xlink" xlink:type="simple"><person-group><name name-style="western"><surname>Jeekel</surname><given-names>CAW</given-names></name></person-group> (<year>1982</year>) <article-title>Millipedes from Australia, 4: A new genus and species of the family <tp:taxon-name><tp:taxon-name-part taxon-name-part-type="family">Dalodesmidae</tp:taxon-name-part></tp:taxon-name> from Australia (<tp:taxon-name><tp:taxon-name-part taxon-name-part-type="class">Diplopoda</tp:taxon-name-part></tp:taxon-name>, <tp:taxon-name><tp:taxon-name-part taxon-name-part-type="order">Polydesmida</tp:taxon-name-part></tp:taxon-name>).</article-title><source>Bulletin Zoölogisch Museum, Universiteit van Amsterdam</source><volume>9</volume>(<issue>2</issue>): <fpage>9</fpage>–<lpage>15</lpage>.</mixed-citation></ref><ref id="B6"><mixed-citation xmlns:xlink="http://www.w3.org/1999/xlink" xlink:type="simple"><person-group><name name-style="western"><surname>Jeekel</surname><given-names>CAW</given-names></name></person-group> (<year>1983</year>) <article-title>Millipedes from Australia, 8: A new genus and species of the family <tp:taxon-name><tp:taxon-name-part taxon-name-part-type="family">Dalodesmidae</tp:taxon-name-part></tp:taxon-name> from Victoria (<tp:taxon-name><tp:taxon-name-part taxon-name-part-type="class">Diplopoda</tp:taxon-name-part></tp:taxon-name>, <tp:taxon-name><tp:taxon-name-part taxon-name-part-type="order">Polydesmida</tp:taxon-name-part></tp:taxon-name>).</article-title><source>Bulletin Zoölogisch Museum, Universiteit van Amsterdam</source><volume>9</volume>(<issue>16</issue>): <fpage>145</fpage>–<lpage>151</lpage>.</mixed-citation></ref><ref id="B7"><mixed-citation xmlns:xlink="http://www.w3.org/1999/xlink" xlink:type="simple"><person-group><name name-style="western"><surname>Jeekel</surname><given-names>CAW</given-names></name></person-group> (<year>1984</year>) <article-title>Millipedes from Australia, 7: The identity of the genus <italic><tp:taxon-name><tp:taxon-name-part taxon-name-part-type="genus">Lissodesmus</tp:taxon-name-part></tp:taxon-name></italic> Chamberlin, with the description of four new species from Tasmania (<tp:taxon-name><tp:taxon-name-part taxon-name-part-type="class">Diplopoda</tp:taxon-name-part></tp:taxon-name>, <tp:taxon-name><tp:taxon-name-part taxon-name-part-type="order">Polydesmida</tp:taxon-name-part></tp:taxon-name>, <tp:taxon-name><tp:taxon-name-part taxon-name-part-type="family">Dalodesmidae</tp:taxon-name-part></tp:taxon-name>).</article-title><source>Papers and Proceedings of the Royal Society of Tasmania</source><volume>118</volume>: <fpage>85</fpage>–<lpage>101</lpage>.</mixed-citation></ref><ref id="B8"><mixed-citation xmlns:xlink="http://www.w3.org/1999/xlink" xlink:type="simple"><person-group><name name-style="western"><surname>Jeekel</surname><given-names>CAW</given-names></name></person-group> (<year>1985</year>) <article-title>Millipedes from Australia, 9: A new polydesmoid millipede from Queensland (<tp:taxon-name><tp:taxon-name-part taxon-name-part-type="class">Diplopoda</tp:taxon-name-part></tp:taxon-name>, <tp:taxon-name><tp:taxon-name-part taxon-name-part-type="order">Polydesmida</tp:taxon-name-part></tp:taxon-name>: <tp:taxon-name><tp:taxon-name-part taxon-name-part-type="family">Dalodesmidae</tp:taxon-name-part></tp:taxon-name>).</article-title><source>Entomologische Berichten (Amsterdam)</source><volume>45</volume>: <fpage>50</fpage>–<lpage>55</lpage>.</mixed-citation></ref><ref id="B3"><mixed-citation xmlns:xlink="http://www.w3.org/1999/xlink" xlink:type="simple"><person-group><name name-style="western"><surname>Hoffman</surname><given-names>RL</given-names></name></person-group> (<year>1980</year>) [‘1979’] <source>Classification of the <tp:taxon-name><tp:taxon-name-part taxon-name-part-type="class">Diplopoda</tp:taxon-name-part></tp:taxon-name>.</source><publisher-name>Muséum d’Histoire Naturelle</publisher-name>, <publisher-loc>Genève</publisher-loc>, <size units="page">237 pp</size>.</mixed-citation></ref><ref id="B10"><mixed-citation xmlns:xlink="http://www.w3.org/1999/xlink" xlink:type="simple"><person-group><name name-style="western"><surname>Mesibov</surname><given-names>R</given-names></name></person-group> (<year>2010</year>) <article-title>The millipede genus <italic><tp:taxon-name><tp:taxon-name-part taxon-name-part-type="genus">Tasmaniosoma</tp:taxon-name-part></tp:taxon-name></italic> Verhoeff, 1936 (<tp:taxon-name><tp:taxon-name-part taxon-name-part-type="class">Diplopoda</tp:taxon-name-part></tp:taxon-name>: <tp:taxon-name><tp:taxon-name-part taxon-name-part-type="order">Polydesmida</tp:taxon-name-part></tp:taxon-name>: <tp:taxon-name><tp:taxon-name-part taxon-name-part-type="family">Dalodesmidae</tp:taxon-name-part></tp:taxon-name>) from Tasmania, Australia, with descriptions of 18 new species.</article-title><source>ZooKeys</source><volume>41</volume>: <fpage>31</fpage>–<lpage>80</lpage>. doi: <ext-link ext-link-type="doi" xlink:href="10.3897/zookeys.41.420" xlink:type="simple">10.3897/zookeys.41.420</ext-link></mixed-citation></ref></ref-list></tp:taxon-treatment>
