# Supplementary material for: Three new species of Tasmaniosoma Verhoeff, 1936 (Diplopoda, Polydesmida, Dalodesmidae) from northeast Tasmania, Australia
Source: Zookeys. 2015 Mar 19;(488):31–46. doi: 10.3897/zookeys.488.9460 (PMC4389123; doi:10.3897/zookeys.488.9460)
Supplement: XML Treatment for Tasmaniosoma anubis [file zookeys.488.9460-treatment2.xml]

<!DOCTYPE tp:taxon-treatment
  PUBLIC "-//TaxonX//DTD Taxonomic Treatment Publishing DTD v0 20100105//EN" "tax-treatment-NSO.dtd">
<tp:taxon-treatment xmlns:tp="http://www.plazi.org/taxpub"><tp:treatment-meta><kwd-group><label>Taxon classification</label><kwd><named-content content-type="kingdom">Animalia</named-content></kwd><kwd><named-content content-type="order">Polydesmida</named-content></kwd><kwd><named-content content-type="family">Dalodesmidae</named-content></kwd></kwd-group><mixed-citation publication-type="journal"><person-group><name><surname>Mesibov</surname><given-names>Robert</given-names></name></person-group><article-title>Three new species of <italic><tp:taxon-name><tp:taxon-name-part taxon-name-part-type="genus">Tasmaniosoma</tp:taxon-name-part></tp:taxon-name></italic> Verhoeff, 1936 (<tp:taxon-name><tp:taxon-name-part taxon-name-part-type="class">Diplopoda</tp:taxon-name-part></tp:taxon-name>, <tp:taxon-name><tp:taxon-name-part taxon-name-part-type="order">Polydesmida</tp:taxon-name-part></tp:taxon-name>, <tp:taxon-name><tp:taxon-name-part taxon-name-part-type="family">Dalodesmidae</tp:taxon-name-part></tp:taxon-name>) from northeast Tasmania, Australia</article-title><source>Zookeys</source><day>19</day><month>3</month><year>2015</year><volume>2015</volume><issue>488</issue><fpage>31</fpage><lpage>46</lpage><pub-id pub-id-type="doi">10.3897/zookeys.488.9460</pub-id></mixed-citation></tp:treatment-meta><tp:nomenclature><tp:taxon-name>
                            <tp:taxon-name-part taxon-name-part-type="genus">Tasmaniosoma</tp:taxon-name-part>
                            <tp:taxon-name-part taxon-name-part-type="species">anubis</tp:taxon-name-part>
                            <object-id xmlns:xlink="http://www.w3.org/1999/xlink" content-type="zoobank" xlink:type="simple">http://zoobank.org/FCFF46F0-6D36-4DC4-A0D9-5E89868D26CC</object-id>
                        </tp:taxon-name><tp:taxon-status xmlns:xlink="http://www.w3.org/1999/xlink" xlink:type="simple">sp. n.</tp:taxon-status><xref ref-type="fig" rid="F1">Figs 1A, D</xref><xref ref-type="fig" rid="F2">, 2A, D, E</xref><xref ref-type="fig" rid="F3">, 3</xref></tp:nomenclature><tp:treatment-sec sec-type="Holotype"><title>Holotype.</title><p>Male, Trevallyn Nature Recreation Area, Tas, <named-content xmlns:xlink="http://www.w3.org/1999/xlink" content-type="dwc:verbatimCoordinates" xlink:type="simple">-41.4417 147.0800</named-content> ±25 m (Google Earth), 150 m a.s.l., 21 June 2014, R. Mesibov, QVM 23:53863 (ex QVM 23:53817)</p></tp:treatment-sec><tp:treatment-sec sec-type="Paratypes"><title>Paratypes.</title><p>15 males, 28 females, details as for holotype, QVM 23:53817.</p></tp:treatment-sec><tp:treatment-sec sec-type="Other material"><title>Other material.</title><p>41 males and 51 females (see Suppl. material <xref ref-type="supplementary-material" rid="S1">1</xref> for details).</p></tp:treatment-sec><tp:treatment-sec sec-type="Diagnosis"><title>Diagnosis.</title><p>Nominate member of the “<italic><tp:taxon-name><tp:taxon-name-part taxon-name-part-type="species">anubis</tp:taxon-name-part></tp:taxon-name></italic> group” within <italic><tp:taxon-name><tp:taxon-name-part taxon-name-part-type="genus">Tasmaniosoma</tp:taxon-name-part></tp:taxon-name></italic> (see Discussion), distinguished from <italic><tp:taxon-name><tp:taxon-name-part taxon-name-part-type="genus">Tasmaniosoma</tp:taxon-name-part> <tp:taxon-name-part taxon-name-part-type="species">clarksonorum</tp:taxon-name-part></tp:taxon-name></italic>, <italic><tp:taxon-name><tp:taxon-name-part taxon-name-part-type="genus">Tasmaniosoma</tp:taxon-name-part> <tp:taxon-name-part taxon-name-part-type="species">compitale</tp:taxon-name-part></tp:taxon-name></italic>, <italic><tp:taxon-name><tp:taxon-name-part taxon-name-part-type="genus">Tasmaniosoma</tp:taxon-name-part> <tp:taxon-name-part taxon-name-part-type="species">fasciculum</tp:taxon-name-part></tp:taxon-name></italic>, <italic><tp:taxon-name><tp:taxon-name-part taxon-name-part-type="genus">Tasmaniosoma</tp:taxon-name-part> <tp:taxon-name-part taxon-name-part-type="species">hickmanorum</tp:taxon-name-part></tp:taxon-name></italic> and <italic><tp:taxon-name><tp:taxon-name-part taxon-name-part-type="genus">Tasmaniosoma</tp:taxon-name-part> <tp:taxon-name-part taxon-name-part-type="species">nicolaus</tp:taxon-name-part></tp:taxon-name></italic> sp. n. by the absence of a distally directed cluster of stout, rod-like setae on the posterior surface of the gonopod telopodite; from <italic><tp:taxon-name><tp:taxon-name-part taxon-name-part-type="genus">Tasmaniosoma</tp:taxon-name-part> <tp:taxon-name-part taxon-name-part-type="species">barbatulum</tp:taxon-name-part></tp:taxon-name></italic> by the presence of a lateral apical process and by the absence of a setal cluster on the anterior telopodite surface; from <italic><tp:taxon-name><tp:taxon-name-part taxon-name-part-type="genus">Tasmaniosoma</tp:taxon-name-part> <tp:taxon-name-part taxon-name-part-type="species">fragile</tp:taxon-name-part></tp:taxon-name></italic> by the absence of a setal cluster on the anterior telopodite surface; and from all other “<italic><tp:taxon-name><tp:taxon-name-part taxon-name-part-type="species">anubis</tp:taxon-name-part></tp:taxon-name></italic> group” members by the presence of an anteromedially directed tab on the anterior telopodite surface.</p></tp:treatment-sec><tp:treatment-sec sec-type="Description"><title>Description.</title><p>Male/female approximate measurements: length 10/10 mm, midbody paranota width 1.2/1.1 mm, maximum vertical diameter 1.1/1.1 mm. Live and freshly preserved adults with reddish brown head and antennae; body (Fig. <xref ref-type="fig" rid="F1">1A, D</xref>) with pale, yellowish brown ground colour, reddish brown anterolateral margins on paranota, reddish brown paramedian spots or short oblique streaks dorsally; legs darkening to light reddish brown distally. Reddish brown colouring fades in alcohol; long-preserved animals more or less uniformly pale yellowish brown, sometimes with a pair of yellowish paramedian spots on each metatergite.</p><p>Male with head sparsely setose; antennal sockets slightly impressed, separated by ca 2× socket diameter; antennal groove short and shallow. Antenna slender, slightly clavate, when manipulated reaching back to ring 3; antennomere 6 widest, relative antennomere lengths (2,3,6)&gt;(4,5). Collum from above reniform, convex anteriorly, posterior corner rounded. Tergites 2-4 distinctly narrower than more posterior metatergites; overall ring widths 6&gt;(5,head)&gt;(2,4)&gt;(3,collum); rings 6–15 about same width, 16-18 narrowing. In lateral view, margin of ring 2 tergite slightly lower than margins of collum and ring 3 tergite. Ring 2 ventrally on either side without obvious pit. Ring suture and waist distinct on diplosegments (Fig. <xref ref-type="fig" rid="F1">1D</xref>), no longitudinal striations on waist; prozonites smooth; metatergites with three transverse rows of ca 12 low, rounded tubercles; posterior metatergal margin slightly emarginate medially. Limbus (Fig. <xref ref-type="fig" rid="F2">2E</xref>) composed of minute, sharply pointed triangular tabs with jagged, pointed margins. Midbody paranota extend metatergite to ca 1.3× width of prozonite; paranota slightly inflated, marginal groove distinct, anterior corner smoothly convex, posterior corner smoothly convex without projecting posteriorly on any rings, with 1–2 very small tooth-like projections, each bearing small seta; lateral margin very slightly convex, in lateral view slightly oblique (anterior lower) at ca 3/4 ring height. Pore formula 5, 7, 9, 10, 12, 13, 15–18; ozopore small, round, opening dorsolaterally close to margin near posterior corner of paranotum. Spiracles (Fig. <xref ref-type="fig" rid="F2">2D</xref>) small, round, opening on low, dome-like projections; on diplosegments, projections arise just above and anterior to first leg and about midway between leg bases. Sternites moderately setose with setae longer on anterior rings; sternite wider than long, transverse impression distinct, longitudinal impression indistinct. Anterior legs with prefemur greatly swollen dorsally, femur less so; swellings begin leg 3, decrease gradually to ca leg 15. Midbody legs with tarsus long, slightly curved, ca 1.6× as long as femur; relative podomere lengths tarsus&gt;femur&gt;prefemur&gt;&gt;(postfemur, tibia). Sphaerotrichomes on tarsus and tibia of anterior legs, shafts tapering to point and inclined strongly towards podomere surface. Sparse brush setae on coxa/trochanter, prefemur, base of femur; brush setae unbranched, tapering to blunt point. Pre-anal ring moderately setose; hypoproct subtrapezoidal; epiproct from above tapering smoothly to rounded tip, extending slightly past anal valves. Spinnerets in square array.</p><p>Gonopore on distomedial bulge of leg 2 coxa, protected by tall, thin cowl. Short brushes of setae on sternite between legpairs 4 and 5. Legs 6 and 7 bases (Fig. <xref ref-type="fig" rid="F2">2A</xref>) well- and equally separated; no sternal tab by leg 6; tall, rounded sternal tab by leg 7 with medial brush of thick, rod-like, pointed setae; leg 7 coxa with short, rounded distomedial bulge.</p><p>Gonopod aperture ovoid, ca 1/2 as wide as ring 7 prozonite, posterolateral margin raised. Gonocoxa short, subcylindrical, slightly tapering distally. Telopodites (Fig. <xref ref-type="fig" rid="F3">3</xref>) almost straight, parallel; extending nearly to leg 6 bases when retracted. Telopodite straight, subcylindrical, divided at about 3/4 telopodite height into three major processes: (a) short, slightly helicoid, pointed solenomere posteromedially, directed distally; (b) large, wide, anteroposteriorly flattened central process with apex twisted and flattened mediolaterally with rounded apical margin and narrow bursa-like fold at apex base, and with medial margin of central process curving posteriorly as rounded tab; (c) long, rod-like, tapering, apically rounded lateral process directed distally and slightly laterally. Telopodite projecting posteriorly at base as thin shelf, concave distally. Anterior surface of telopodite at about 2/3 telopodite height with tapering, anteromedially directed tab, <!--PageBreak-->longer than wide. Sparse, fine, mainly short setae on lateral and posterolateral surfaces to about 1/2 telopodite height, and on basal shelf. Two closely packed clusters of stout, rod-like, pointed setae: one (ca 12 setae) on posterior telopodite surface, arising just over 1/2 telopodite height and directed basally, the other (ca 10 setae) arising posterolaterally at level of solenomere base and directed distally and slightly posteriorly. Prostatic groove running more or less straight to base of solenomere on medial surface.</p><p>Female with legs more slender and prefemora and femora not swollen. Epigynum ca 1/3 width of ring 2, posterior margin produced medially as small, rounded triangle with irregular margin. Cyphopods not examined. (See also Remarks, below.)</p></tp:treatment-sec><tp:treatment-sec sec-type="Distribution"><title>Distribution.</title><p>Eucalypt forest and woodland within a range envelope of &lt;12 km in the city of Launceston, Tasmania, with a core habitat area of &lt;6 km<sup>2</sup> (Figs <xref ref-type="fig" rid="F4">4A</xref>, <xref ref-type="fig" rid="F5">5A</xref>). Locally abundant in the core habitat area and readily found in bark litter at the bases of <italic><tp:taxon-name><tp:taxon-name-part taxon-name-part-type="genus">Eucalyptus</tp:taxon-name-part> <tp:taxon-name-part taxon-name-part-type="species">viminalis</tp:taxon-name-part></tp:taxon-name></italic> trees (Fig. <xref ref-type="fig" rid="F4">4B</xref>). Co-occurs with <italic><tp:taxon-name><tp:taxon-name-part taxon-name-part-type="genus">Tasmaniosoma</tp:taxon-name-part> <tp:taxon-name-part taxon-name-part-type="species">armatum</tp:taxon-name-part></tp:taxon-name></italic> and the introduced julid millipedes <italic><tp:taxon-name><tp:taxon-name-part taxon-name-part-type="genus">Ommatoiulus</tp:taxon-name-part> <tp:taxon-name-part taxon-name-part-type="species">moreleti</tp:taxon-name-part></tp:taxon-name></italic> (Lucas, 1860) and <italic><tp:taxon-name><tp:taxon-name-part taxon-name-part-type="genus">Cylindroiulus</tp:taxon-name-part></tp:taxon-name></italic> spp.</p><fig id="F4" position="float" orientation="portrait"><label>Figure 4.</label><caption><p><bold>A</bold> Museum specimen localities to 15 February 2015 of <italic><tp:taxon-name><tp:taxon-name-part taxon-name-part-type="genus">Tasmaniosoma</tp:taxon-name-part> <tp:taxon-name-part taxon-name-part-type="species">anubis</tp:taxon-name-part></tp:taxon-name></italic> sp. n. (blue markers). Base map from <ext-link xmlns:xlink="http://www.w3.org/1999/xlink" ext-link-type="uri" xlink:href="http://maps.thelist.tas.gov.au/listmap/app/list/map" xlink:type="simple">http://maps.thelist.tas.gov.au/listmap/app/list/map</ext-link>; for general location see index map, Fig. <xref ref-type="fig" rid="F5">5A</xref>. <bold>B</bold> <italic><tp:taxon-name><tp:taxon-name-part taxon-name-part-type="genus">Tasmaniosoma</tp:taxon-name-part> <tp:taxon-name-part taxon-name-part-type="species">anubis</tp:taxon-name-part></tp:taxon-name></italic> sp. n. type locality, looking west to Lake Trevallyn. Accumulations of bark litter at the base of <italic><tp:taxon-name><tp:taxon-name-part taxon-name-part-type="genus">Eucalyptus</tp:taxon-name-part> <tp:taxon-name-part taxon-name-part-type="species">viminalis</tp:taxon-name-part></tp:taxon-name></italic> (the tall, white-barked trees at top centre) are preferred shelters for <italic><tp:taxon-name><tp:taxon-name-part taxon-name-part-type="genus">Tasmaniosoma</tp:taxon-name-part> <tp:taxon-name-part taxon-name-part-type="species">anubis</tp:taxon-name-part></tp:taxon-name></italic> sp. n.</p></caption><graphic xmlns:xlink="http://www.w3.org/1999/xlink" xlink:href="zookeys-488-031-g004.jpg" position="float" orientation="portrait" xlink:type="simple" id="oo_40321.jpg"/></fig><fig id="F5" position="float" orientation="portrait"><label>Figure 5.</label><caption><p><bold>A</bold> The main island of Tasmania (Mercator projection) showing locations of Launceston (<italic><tp:taxon-name><tp:taxon-name-part taxon-name-part-type="genus">Tasmaniosoma</tp:taxon-name-part> <tp:taxon-name-part taxon-name-part-type="species">anubis</tp:taxon-name-part></tp:taxon-name></italic> sp. n. range) and the Nicholas Range area (rectangle; ranges of <italic><tp:taxon-name><tp:taxon-name-part taxon-name-part-type="genus">Tasmaniosoma</tp:taxon-name-part> <tp:taxon-name-part taxon-name-part-type="species">interfluminum</tp:taxon-name-part></tp:taxon-name></italic> sp. n. and <italic><tp:taxon-name><tp:taxon-name-part taxon-name-part-type="genus">Tasmaniosoma</tp:taxon-name-part> <tp:taxon-name-part taxon-name-part-type="species">nicolaus</tp:taxon-name-part></tp:taxon-name></italic> sp. n.) <bold>B</bold> Anubis, as illustrated by Jeff Dahl (Creative Commons Attribution-ShareAlike license, GNU Free Documentation License; <ext-link xmlns:xlink="http://www.w3.org/1999/xlink" ext-link-type="uri" xlink:href="http://commons.wikimedia.org/wiki/File:Anubis_standing.svg" xlink:type="simple">http://commons.wikimedia.org/wiki/File:Anubis_standing.svg</ext-link>) <bold>C</bold> Posterior and slightly ventral view of distal portion of right gonopod of <italic><tp:taxon-name><tp:taxon-name-part taxon-name-part-type="genus">Tasmaniosoma</tp:taxon-name-part> <tp:taxon-name-part taxon-name-part-type="species">interfluminum</tp:taxon-name-part></tp:taxon-name></italic> sp. n., ex QVM 23:52262. Dotted line marks course of prostatic groove.</p></caption><graphic xmlns:xlink="http://www.w3.org/1999/xlink" xlink:href="zookeys-488-031-g005.jpg" position="float" orientation="portrait" xlink:type="simple" id="oo_40322.jpg"/></fig><!--PageBreak--></tp:treatment-sec><tp:treatment-sec sec-type="Name"><title>Name.</title><p>Greek “Anubis”, a jackal-headed god of ancient Egypt; noun in apposition. The tip of the gonopod telopodite in posterolateral view resembles popular representations of the head of Anubis (Fig. <xref ref-type="fig" rid="F5">5B</xref>). The “snout” of the jackal corresponds to the medial tab of the central process, and the “ears” to the the lateral process and the apical portion of the central process. This name was suggested by collector Lisa Clarkson.</p></tp:treatment-sec><tp:treatment-sec sec-type="Remarks"><title>Remarks.</title><p>The core habitat area for <!--PageBreak--><italic><tp:taxon-name><tp:taxon-name-part taxon-name-part-type="genus">Tasmaniosoma</tp:taxon-name-part> <tp:taxon-name-part taxon-name-part-type="species">anubis</tp:taxon-name-part></tp:taxon-name></italic> sp. n. includes the 440 ha Trevallyn Nature Recreation Area (TNRA; Fig. <xref ref-type="fig" rid="F4">4A</xref>), which is managed as urban parkland. Large populations of <italic><tp:taxon-name><tp:taxon-name-part taxon-name-part-type="genus">Tasmaniosoma</tp:taxon-name-part> <tp:taxon-name-part taxon-name-part-type="species">anubis</tp:taxon-name-part></tp:taxon-name></italic> sp. n. can be found in grassy woodland adjacent to bitumenised roads in the TNRA.</p><p><italic><tp:taxon-name><tp:taxon-name-part taxon-name-part-type="genus">Tasmaniosoma</tp:taxon-name-part> <tp:taxon-name-part taxon-name-part-type="species">anubis</tp:taxon-name-part></tp:taxon-name></italic> sp. n. has not been found more than ca 1.5 km from the South Esk River near its confluence with the Tamar River at Cataract Gorge in the city of Launceston (Fig. <xref ref-type="fig" rid="F4">4A</xref>). The land snail <italic><tp:taxon-name><tp:taxon-name-part taxon-name-part-type="genus">Pasmaditta</tp:taxon-name-part> <tp:taxon-name-part taxon-name-part-type="species">jungermanniae</tp:taxon-name-part></tp:taxon-name></italic> (Petterd, 1879), the pseudoscorpion <italic><tp:taxon-name><tp:taxon-name-part taxon-name-part-type="genus">Neopseudogarypus</tp:taxon-name-part> <tp:taxon-name-part taxon-name-part-type="species">scutellatus</tp:taxon-name-part></tp:taxon-name></italic> Morris, 1948 and the spider <italic><tp:taxon-name><tp:taxon-name-part taxon-name-part-type="genus">Migas</tp:taxon-name-part> <tp:taxon-name-part taxon-name-part-type="species">plomleyi</tp:taxon-name-part></tp:taxon-name></italic> Raven &amp; Churchill, 1989 are also believed to be restricted to the Cataract Gorge area, or to the Gorge area and small outlying localities (<xref ref-type="bibr" rid="B2">Fearn 2003</xref>). However, one possible male specimen of <italic><tp:taxon-name><tp:taxon-name-part taxon-name-part-type="genus">Tasmaniosoma</tp:taxon-name-part> <tp:taxon-name-part taxon-name-part-type="species">anubis</tp:taxon-name-part></tp:taxon-name></italic> sp. n., examined years ago and unfortunately now lost, and two possible female specimens (QVM 23:52256) have been collected in small, degraded remnants of native vegetation close to the South Esk River in the town of Evandale, ca 15 km southeast of Launceston. I suspect that <italic><tp:taxon-name><tp:taxon-name-part taxon-name-part-type="genus">Tasmaniosoma</tp:taxon-name-part> <tp:taxon-name-part taxon-name-part-type="species">anubis</tp:taxon-name-part></tp:taxon-name></italic> sp. n. was more widespread along the lower South Esk River in pre-European times, i.e. before the early 19th century. Millipede populations would have declined as sheep grazing degraded the local eucalypt woodlands, and would have disappeared over most of the Launceston area as woodlands were cleared for residential development.</p><p>Unlike the similar-sized, co-occurring dalodesmid <italic><tp:taxon-name><tp:taxon-name-part taxon-name-part-type="genus">Atrophotergum</tp:taxon-name-part> <tp:taxon-name-part taxon-name-part-type="species">pastorale</tp:taxon-name-part></tp:taxon-name></italic> Mesibov, 2004 and unlike most <italic><tp:taxon-name><tp:taxon-name-part taxon-name-part-type="genus">Tasmaniosoma</tp:taxon-name-part></tp:taxon-name></italic> species, <italic><tp:taxon-name><tp:taxon-name-part taxon-name-part-type="genus">Tasmaniosoma</tp:taxon-name-part> <tp:taxon-name-part taxon-name-part-type="species">anubis</tp:taxon-name-part></tp:taxon-name></italic> sp. n. do not usually run away rapidly when disturbed, but remain “crouched” and stationary on the bark, leaf or wood pieces among which the animals are sheltering.</p><p>As with <italic><tp:taxon-name><tp:taxon-name-part taxon-name-part-type="genus">Tasmaniosoma</tp:taxon-name-part> <tp:taxon-name-part taxon-name-part-type="species">compitale</tp:taxon-name-part></tp:taxon-name></italic> Mesibov, 2010 and <italic><tp:taxon-name><tp:taxon-name-part taxon-name-part-type="genus">Tasmaniosoma</tp:taxon-name-part> <tp:taxon-name-part taxon-name-part-type="species">hickmanorum</tp:taxon-name-part></tp:taxon-name></italic> Mesibov, 2010 (<xref ref-type="bibr" rid="B10">Mesibov 2010</xref>), most <italic><tp:taxon-name><tp:taxon-name-part taxon-name-part-type="genus">Tasmaniosoma</tp:taxon-name-part> <tp:taxon-name-part taxon-name-part-type="species">anubis</tp:taxon-name-part></tp:taxon-name></italic> sp. n. females are missing their second pair of legs and have plugs of sclerotised scar tissue where these legs have broken off.</p><!--PageBreak--></tp:treatment-sec><tp:treatment-sec><!--Section generated to contain objects referenced in tp:taxon-treatment.--><fig id="F1" position="float" orientation="portrait"><label>Figure 1.</label><caption><p>Dorsal <bold>A–C</bold> and right lateral <bold>D–E</bold> views of midbody rings of freshly killed males <bold>A, D</bold> <italic><tp:taxon-name><tp:taxon-name-part taxon-name-part-type="genus">Tasmaniosoma</tp:taxon-name-part> <tp:taxon-name-part taxon-name-part-type="species">anubis</tp:taxon-name-part></tp:taxon-name></italic> sp. n., ex QVM 23:53865 <bold>B, E</bold> <italic><tp:taxon-name><tp:taxon-name-part taxon-name-part-type="genus">Tasmaniosoma</tp:taxon-name-part> <tp:taxon-name-part taxon-name-part-type="species">interfluminum</tp:taxon-name-part></tp:taxon-name></italic> sp. n., ex QVM 23:53866 <bold>C, F</bold> <italic><tp:taxon-name><tp:taxon-name-part taxon-name-part-type="genus">Tasmaniosoma</tp:taxon-name-part> <tp:taxon-name-part taxon-name-part-type="species">nicolaus</tp:taxon-name-part></tp:taxon-name></italic> sp. n., paratype ex QVM 23:53860. Scale bars = 0.5 mm.</p></caption><graphic xmlns:xlink="http://www.w3.org/1999/xlink" xlink:href="zookeys-488-031-g001.jpg" position="float" orientation="portrait" xlink:type="simple" id="oo_40318.jpg"/></fig><fig id="F2" position="float" orientation="portrait"><label>Figure 2.</label><caption><p><bold>A, D, E</bold> <italic><tp:taxon-name><tp:taxon-name-part taxon-name-part-type="genus">Tasmaniosoma</tp:taxon-name-part> <tp:taxon-name-part taxon-name-part-type="species">anubis</tp:taxon-name-part></tp:taxon-name></italic> sp. n., paratype ex QVM 23:53817 <bold>B</bold> <italic><tp:taxon-name><tp:taxon-name-part taxon-name-part-type="genus">Tasmaniosoma</tp:taxon-name-part> <tp:taxon-name-part taxon-name-part-type="species">interfluminum</tp:taxon-name-part></tp:taxon-name></italic> sp. n., paratype ex QVM 23:52247 <bold>C</bold> <italic><tp:taxon-name><tp:taxon-name-part taxon-name-part-type="genus">Tasmaniosoma</tp:taxon-name-part> <tp:taxon-name-part taxon-name-part-type="species">nicolaus</tp:taxon-name-part></tp:taxon-name></italic> sp. n., paratype ex QVM 23:53860 <bold>A, B, C</bold> Ventral views of male ring 6 <bold>D</bold> Left lateral view of midbody spiracles <bold>E</bold> Limbus on lateral portion of midbody ring. Scale bars: <bold>A–C</bold> = 0.25 mm, <bold>D, E</bold> = 0.05 mm.</p></caption><graphic xmlns:xlink="http://www.w3.org/1999/xlink" xlink:href="zookeys-488-031-g002.jpg" position="float" orientation="portrait" xlink:type="simple" id="oo_40319.jpg"/></fig><fig id="F3" position="float" orientation="portrait"><label>Figure 3.</label><caption><p><italic><tp:taxon-name><tp:taxon-name-part taxon-name-part-type="genus">Tasmaniosoma</tp:taxon-name-part> <tp:taxon-name-part taxon-name-part-type="species">anubis</tp:taxon-name-part></tp:taxon-name></italic> sp. n., paratype ex QVM 23:53817; right lateral <bold>A</bold> and posterior <bold>B</bold> views of gonopods in situ. <bold>s</bold> = solenomere. Scale bar = 0.1 mm.</p></caption><graphic xmlns:xlink="http://www.w3.org/1999/xlink" xlink:href="zookeys-488-031-g003.jpg" position="float" orientation="portrait" xlink:type="simple" id="oo_40320.jpg"/></fig><supplementary-material xmlns:xlink="http://www.w3.org/1999/xlink" id="S1" position="float" orientation="portrait" xlink:type="simple"><label>Supplementary material 1</label><caption><p>Specimen records of <italic><tp:taxon-name><tp:taxon-name-part taxon-name-part-type="genus">Tasmaniosoma</tp:taxon-name-part></tp:taxon-name></italic> species.</p></caption><p>Data type: Tab Separated Value File (tsv).</p><p>Explanation note: Specimen records of <italic><tp:taxon-name><tp:taxon-name-part taxon-name-part-type="genus">Tasmaniosoma</tp:taxon-name-part></tp:taxon-name></italic> species as of 15 February 2015.</p><media xlink:href="zookeys-488-031-s001.txt" mimetype="txt" mime-subtype="txt file" position="float" orientation="portrait" xlink:type="simple" id="oo_40327.txt"/><permissions><license xlink:type="simple"><license-p>This dataset is made available under the Open Database License (<ext-link ext-link-type="uri" xlink:href="http://opendatacommons.org/licenses/odbl/1.0/" xlink:type="simple">http://opendatacommons.org/licenses/odbl/1.0/</ext-link>). The Open Database License (ODbL) is a license agreement intended to allow users to freely share, modify, and use this Dataset while maintaining this same freedom for others, provided that the original source and author(s) are credited.</license-p></license></permissions><attrib specific-use="authors">Robert Mesibov</attrib></supplementary-material></tp:treatment-sec><ref-list><ref id="B2"><mixed-citation xmlns:xlink="http://www.w3.org/1999/xlink" xlink:type="simple"><person-group><name name-style="western"><surname>Fearn</surname><given-names>S</given-names></name></person-group> (<year>2003</year>) <source>Distribution and abundance of Plomley’s trapdoor spider (<italic><tp:taxon-name><tp:taxon-name-part taxon-name-part-type="genus">Migas</tp:taxon-name-part> <tp:taxon-name-part taxon-name-part-type="species">plomleyi</tp:taxon-name-part></tp:taxon-name></italic>), Cataract Gorge snail (<italic><tp:taxon-name><tp:taxon-name-part taxon-name-part-type="genus">Pasmaditta</tp:taxon-name-part> <tp:taxon-name-part taxon-name-part-type="species">jungermanniae</tp:taxon-name-part></tp:taxon-name></italic>) and the pseudoscorpion (<italic><tp:taxon-name><tp:taxon-name-part taxon-name-part-type="genus">Neopseudogarypus</tp:taxon-name-part> <tp:taxon-name-part taxon-name-part-type="species">scutellatus</tp:taxon-name-part></tp:taxon-name></italic>) in the Cataract Gorge and Trevallyn Reserves, Launceston: is a recovery plan feasible?</source><publisher-name>Launceston Environment Centre</publisher-name>, <publisher-loc>Launceston</publisher-loc>, <size units="page">21 pp</size>.</mixed-citation></ref><ref id="B10"><mixed-citation xmlns:xlink="http://www.w3.org/1999/xlink" xlink:type="simple"><person-group><name name-style="western"><surname>Mesibov</surname><given-names>R</given-names></name></person-group> (<year>2010</year>) <article-title>The millipede genus <italic><tp:taxon-name><tp:taxon-name-part taxon-name-part-type="genus">Tasmaniosoma</tp:taxon-name-part></tp:taxon-name></italic> Verhoeff, 1936 (<tp:taxon-name><tp:taxon-name-part taxon-name-part-type="class">Diplopoda</tp:taxon-name-part></tp:taxon-name>: <tp:taxon-name><tp:taxon-name-part taxon-name-part-type="order">Polydesmida</tp:taxon-name-part></tp:taxon-name>: <tp:taxon-name><tp:taxon-name-part taxon-name-part-type="family">Dalodesmidae</tp:taxon-name-part></tp:taxon-name>) from Tasmania, Australia, with descriptions of 18 new species.</article-title><source>ZooKeys</source><volume>41</volume>: <fpage>31</fpage>–<lpage>80</lpage>. doi: <ext-link ext-link-type="doi" xlink:href="10.3897/zookeys.41.420" xlink:type="simple">10.3897/zookeys.41.420</ext-link></mixed-citation></ref></ref-list></tp:taxon-treatment>
