# Supplementary material for: Three new species of Tasmaniosoma Verhoeff, 1936 (Diplopoda, Polydesmida, Dalodesmidae) from northeast Tasmania, Australia
Source: Zookeys. 2015 Mar 19;(488):31–46. doi: 10.3897/zookeys.488.9460 (PMC4389123; doi:10.3897/zookeys.488.9460)
Supplement: XML Treatment for Tasmaniosoma interfluminum [file zookeys.488.9460-treatment3.xml]

<!DOCTYPE tp:taxon-treatment
  PUBLIC "-//TaxonX//DTD Taxonomic Treatment Publishing DTD v0 20100105//EN" "tax-treatment-NSO.dtd">
<tp:taxon-treatment xmlns:tp="http://www.plazi.org/taxpub"><tp:treatment-meta><kwd-group><label>Taxon classification</label><kwd><named-content content-type="kingdom">Animalia</named-content></kwd><kwd><named-content content-type="order">Polydesmida</named-content></kwd><kwd><named-content content-type="family">Dalodesmidae</named-content></kwd></kwd-group><mixed-citation publication-type="journal"><person-group><name><surname>Mesibov</surname><given-names>Robert</given-names></name></person-group><article-title>Three new species of <italic><tp:taxon-name><tp:taxon-name-part taxon-name-part-type="genus">Tasmaniosoma</tp:taxon-name-part></tp:taxon-name></italic> Verhoeff, 1936 (<tp:taxon-name><tp:taxon-name-part taxon-name-part-type="class">Diplopoda</tp:taxon-name-part></tp:taxon-name>, <tp:taxon-name><tp:taxon-name-part taxon-name-part-type="order">Polydesmida</tp:taxon-name-part></tp:taxon-name>, <tp:taxon-name><tp:taxon-name-part taxon-name-part-type="family">Dalodesmidae</tp:taxon-name-part></tp:taxon-name>) from northeast Tasmania, Australia</article-title><source>Zookeys</source><day>19</day><month>3</month><year>2015</year><volume>2015</volume><issue>488</issue><fpage>31</fpage><lpage>46</lpage><pub-id pub-id-type="doi">10.3897/zookeys.488.9460</pub-id></mixed-citation></tp:treatment-meta><tp:nomenclature><tp:taxon-name>
                            <tp:taxon-name-part taxon-name-part-type="genus">Tasmaniosoma</tp:taxon-name-part>
                            <tp:taxon-name-part taxon-name-part-type="species">interfluminum</tp:taxon-name-part>
                            <object-id xmlns:xlink="http://www.w3.org/1999/xlink" content-type="zoobank" xlink:type="simple">http://zoobank.org/AD1A118D-F8C7-4DD6-A585-BAE4757AC6B5</object-id>
                        </tp:taxon-name><tp:taxon-status xmlns:xlink="http://www.w3.org/1999/xlink" xlink:type="simple">sp. n.</tp:taxon-status><xref ref-type="fig" rid="F1">Figs 1B, E</xref><xref ref-type="fig" rid="F2">, 2B</xref><xref ref-type="fig" rid="F5">, 5C</xref><xref ref-type="fig" rid="F6">, 6</xref><!--PageBreak--><!--PageBreak--></tp:nomenclature><tp:treatment-sec sec-type="Holotype"><title>Holotype.</title><p>Nicholas Range, Tas, <named-content xmlns:xlink="http://www.w3.org/1999/xlink" content-type="dwc:verbatimCoordinates" xlink:type="simple">-41.5417 148.0786</named-content> ±25 m (GPS), 570 m a.s.l., 14 May 2012, W. Clarkson and L. Clarkson, QVM 23:53867 (ex QVM 23:52247).</p></tp:treatment-sec><tp:treatment-sec sec-type="Paratypes"><title>Paratypes.</title><p>3 males, details as for holotype, QVM 23:52247.</p></tp:treatment-sec><tp:treatment-sec sec-type="Other material"><title>Other material.</title><p>21 males and 4 females (see Suppl. material <xref ref-type="supplementary-material" rid="S1">1</xref> for details).</p></tp:treatment-sec><tp:treatment-sec sec-type="Diagnosis"><title>Diagnosis.</title><p>Very similar to <italic><tp:taxon-name><tp:taxon-name-part taxon-name-part-type="genus">Tasmaniosoma</tp:taxon-name-part> <tp:taxon-name-part taxon-name-part-type="species">decussatum</tp:taxon-name-part></tp:taxon-name></italic>, but without a setose sternal tab adjoining leg 7, with the anterolateral telopodite process prominently notched, with the solenomere tabs curving posteriorly and less deeply separated, and with the medial process tongue-like and curving posterobasally, rather than forming a rounded, mediolaterally flattened, tab-like solenomere extension as in <italic><tp:taxon-name><tp:taxon-name-part taxon-name-part-type="genus">Tasmaniosoma</tp:taxon-name-part> <tp:taxon-name-part taxon-name-part-type="species">decussatum</tp:taxon-name-part></tp:taxon-name></italic>.</p></tp:treatment-sec><tp:treatment-sec sec-type="Description"><title>Description.</title><p>Male/female approximate measurements: length 12/11 mm, midbody paranota width 1.4/1.4 mm, maximum vertical diameter 1.1/1.1 mm. Live and freshly preserved adults with yellowish ground colour (Figs <xref ref-type="fig" rid="F1">1B</xref>, <xref ref-type="fig" rid="F1">1E</xref>), antennae and distal podomeres pale reddish brown, reddish brown transverse streaks or cellular margins anterior to transverse furrow and near posterior margin of metatergite, and laterally on prozonites and below paranota. Colouring fades in alcohol; long-preserved animals entirely decoloured or more or less uniformly pale yellowish white.</p><p>Non-gonopodal features in males mostly as for <italic><tp:taxon-name><tp:taxon-name-part taxon-name-part-type="genus">Tasmaniosoma</tp:taxon-name-part> <tp:taxon-name-part taxon-name-part-type="species">anubis</tp:taxon-name-part></tp:taxon-name></italic> sp. n., but head moderately setose; antennal sockets separated by ca 1.5× socket diameter; overall ring widths 6&gt;5&gt;(4,head)&gt;2&gt;3&gt;collum; rings 8-16 distinctly elongated; ring 2 ventrally on either side with wide, shallow pit, the anterolateral margin well-defined; metatergites with indistinct low tubercles medially; midbody legs with tarsus ca 1.8× as long as femur; brush setae on coxa/trochanter, prefemur and femur of anterior legs; legs 6 and 7 bases (Fig. <xref ref-type="fig" rid="F2">2B</xref>) well- and equally separated; no setose sternal tab by leg 6 or leg 7, but sternite by leg 7 base slightly produced as rounded bumps.</p><p>Gonopod aperture ovoid, ca 1/2 as wide as ring 7 prozonite, posterolateral margin raised. Telopodites (Figs <xref ref-type="fig" rid="F5">5C</xref>, <xref ref-type="fig" rid="F6">6</xref>) almost straight, parallel; extending to leg 6 bases when retracted. Telopodite with shallow concavity over most of posterior surface, the margin continuing as posterior margin of posterobasal shelf; anterior surface strongly and broadly ridged. Telopodite divided at ca 2/3-3/4 height into four processes: (a) long, rod-like, tapering, apically rounded lateral process directed distally and slightly posteriorly; (b) large anterolateral process curving posteriorly with distinctive, V-shaped notch on anterior edge, S-shaped distal to notch with acuminate apex directed distally and slightly laterally; (c) posteromedial solenomere developed as parallel, subquadrangular, transverse tabs separated by narrow slit, curving posteriorly; (d) tongue-like medial process curving basally and directed slightly medially. Sparse setae posterolaterally to ca 1/2 telopodite height, with small, separate patch of fine, short setae on posterior surface ca 1/3–1/2 telopodite height. Prostatic groove running up medial surface of telopodite, curving laterally across posterior surface in slit between solenomere tabs, <!--PageBreak-->then running along lateral margin of more basal tab to open near medial corner of tab (Figs <xref ref-type="fig" rid="F5">5C</xref>, <xref ref-type="fig" rid="F6">6</xref>).</p><fig id="F6" position="float" orientation="portrait"><label>Figure 6.</label><caption><p><italic><tp:taxon-name><tp:taxon-name-part taxon-name-part-type="genus">Tasmaniosoma</tp:taxon-name-part> <tp:taxon-name-part taxon-name-part-type="species">interfluminum</tp:taxon-name-part></tp:taxon-name></italic> sp. n., paratype ex QVM 23:52247; left lateral <bold>A</bold> and posterior and slightly ventral <bold>B</bold> views of gonopods in situ. <bold>s</bold> = solenomere. Scale bar = 0.1 mm.</p></caption><graphic xmlns:xlink="http://www.w3.org/1999/xlink" xlink:href="zookeys-488-031-g006.jpg" position="float" orientation="portrait" xlink:type="simple" id="oo_40323.jpg"/></fig><p>Female about as robust as male but shorter, with posterior rings not elongated; legs more slender and prefemora and femora not swollen. Epigynum ca 1/3 width of ring 2, posterior margin produced medially as low trapezoid with irregular margin. Cyphopods not examined.</p></tp:treatment-sec><tp:treatment-sec sec-type="Distribution"><title>Distribution.</title><p>Eucalypt forest over ca 100 km<sup>2</sup> north and east of Fingal, Tasmania, with an outlying record near the town of Scamander on the east coast (Figs <xref ref-type="fig" rid="F5">5A</xref>, <xref ref-type="fig" rid="F7">7A</xref>). Co-occurs with <italic><tp:taxon-name><tp:taxon-name-part taxon-name-part-type="genus">Tasmaniosoma</tp:taxon-name-part> <tp:taxon-name-part taxon-name-part-type="species">barbatulum</tp:taxon-name-part></tp:taxon-name></italic>, <italic><tp:taxon-name><tp:taxon-name-part taxon-name-part-type="genus">Tasmaniosoma</tp:taxon-name-part> <tp:taxon-name-part taxon-name-part-type="species">nicolaus</tp:taxon-name-part></tp:taxon-name></italic> sp. n. and <italic><tp:taxon-name><tp:taxon-name-part taxon-name-part-type="genus">Tasmaniosoma</tp:taxon-name-part> <tp:taxon-name-part taxon-name-part-type="species">orientale</tp:taxon-name-part></tp:taxon-name></italic> in bark and leaf litter in the Nicholas Range.</p><fig id="F7" position="float" orientation="portrait"><label>Figure 7.</label><caption><p>Known localities (blue markers) to 15 February 2015 of <italic><tp:taxon-name><tp:taxon-name-part taxon-name-part-type="genus">Tasmaniosoma</tp:taxon-name-part> <tp:taxon-name-part taxon-name-part-type="species">interfluminum</tp:taxon-name-part></tp:taxon-name></italic> sp. n. (<bold>A</bold>) and <italic><tp:taxon-name><tp:taxon-name-part taxon-name-part-type="genus">Tasmaniosoma</tp:taxon-name-part> <tp:taxon-name-part taxon-name-part-type="species">nicolaus</tp:taxon-name-part></tp:taxon-name></italic> sp. n. (<bold>B</bold>). Base map from <ext-link xmlns:xlink="http://www.w3.org/1999/xlink" ext-link-type="uri" xlink:href="http://maps.thelist.tas.gov.au/listmap/app/list/map" xlink:type="simple">http://maps.thelist.tas.gov.au/listmap/app/list/map</ext-link>; for general location see index map, Fig. <xref ref-type="fig" rid="F5">5A</xref>.</p></caption><graphic xmlns:xlink="http://www.w3.org/1999/xlink" xlink:href="zookeys-488-031-g007.jpg" position="float" orientation="portrait" xlink:type="simple" id="oo_40324.jpg"/></fig></tp:treatment-sec><tp:treatment-sec sec-type="Name"><title>Name.</title><p>Latin <italic>inter</italic> (between) + <italic>fluminum</italic> (genitive plural of <italic>flumen</italic> = river); adjective. The largest populations of this species are found between the upper South Esk and Break O’Day Rivers.</p></tp:treatment-sec><tp:treatment-sec sec-type="Remarks"><title>Remarks.</title><p>The gonopod telopodite structure of <!--PageBreak--><italic><tp:taxon-name><tp:taxon-name-part taxon-name-part-type="genus">Tasmaniosoma</tp:taxon-name-part> <tp:taxon-name-part taxon-name-part-type="species">interfluminum</tp:taxon-name-part></tp:taxon-name></italic> sp. n. is remarkably similar to that of <italic><tp:taxon-name><tp:taxon-name-part taxon-name-part-type="genus">Tasmaniosoma</tp:taxon-name-part> <tp:taxon-name-part taxon-name-part-type="species">decussatum</tp:taxon-name-part></tp:taxon-name></italic>, the two differing only in the details noted above in Diagnosis. Another difference is a setose sternal tab adjoining the base of leg 7: present in <italic><tp:taxon-name><tp:taxon-name-part taxon-name-part-type="genus">Tasmaniosoma</tp:taxon-name-part> <tp:taxon-name-part taxon-name-part-type="species">decussatum</tp:taxon-name-part></tp:taxon-name></italic>, absent in <italic><tp:taxon-name><tp:taxon-name-part taxon-name-part-type="genus">Tasmaniosoma</tp:taxon-name-part> <tp:taxon-name-part taxon-name-part-type="species">interfluminum</tp:taxon-name-part></tp:taxon-name></italic> sp. n. I am unable to distinguish the two species in the field.</p></tp:treatment-sec><tp:treatment-sec><!--Section generated to contain objects referenced in tp:taxon-treatment.--><fig id="F1" position="float" orientation="portrait"><label>Figure 1.</label><caption><p>Dorsal <bold>A–C</bold> and right lateral <bold>D–E</bold> views of midbody rings of freshly killed males <bold>A, D</bold> <italic><tp:taxon-name><tp:taxon-name-part taxon-name-part-type="genus">Tasmaniosoma</tp:taxon-name-part> <tp:taxon-name-part taxon-name-part-type="species">anubis</tp:taxon-name-part></tp:taxon-name></italic> sp. n., ex QVM 23:53865 <bold>B, E</bold> <italic><tp:taxon-name><tp:taxon-name-part taxon-name-part-type="genus">Tasmaniosoma</tp:taxon-name-part> <tp:taxon-name-part taxon-name-part-type="species">interfluminum</tp:taxon-name-part></tp:taxon-name></italic> sp. n., ex QVM 23:53866 <bold>C, F</bold> <italic><tp:taxon-name><tp:taxon-name-part taxon-name-part-type="genus">Tasmaniosoma</tp:taxon-name-part> <tp:taxon-name-part taxon-name-part-type="species">nicolaus</tp:taxon-name-part></tp:taxon-name></italic> sp. n., paratype ex QVM 23:53860. Scale bars = 0.5 mm.</p></caption><graphic xmlns:xlink="http://www.w3.org/1999/xlink" xlink:href="zookeys-488-031-g001.jpg" position="float" orientation="portrait" xlink:type="simple" id="oo_40318.jpg"/></fig><fig id="F2" position="float" orientation="portrait"><label>Figure 2.</label><caption><p><bold>A, D, E</bold> <italic><tp:taxon-name><tp:taxon-name-part taxon-name-part-type="genus">Tasmaniosoma</tp:taxon-name-part> <tp:taxon-name-part taxon-name-part-type="species">anubis</tp:taxon-name-part></tp:taxon-name></italic> sp. n., paratype ex QVM 23:53817 <bold>B</bold> <italic><tp:taxon-name><tp:taxon-name-part taxon-name-part-type="genus">Tasmaniosoma</tp:taxon-name-part> <tp:taxon-name-part taxon-name-part-type="species">interfluminum</tp:taxon-name-part></tp:taxon-name></italic> sp. n., paratype ex QVM 23:52247 <bold>C</bold> <italic><tp:taxon-name><tp:taxon-name-part taxon-name-part-type="genus">Tasmaniosoma</tp:taxon-name-part> <tp:taxon-name-part taxon-name-part-type="species">nicolaus</tp:taxon-name-part></tp:taxon-name></italic> sp. n., paratype ex QVM 23:53860 <bold>A, B, C</bold> Ventral views of male ring 6 <bold>D</bold> Left lateral view of midbody spiracles <bold>E</bold> Limbus on lateral portion of midbody ring. Scale bars: <bold>A–C</bold> = 0.25 mm, <bold>D, E</bold> = 0.05 mm.</p></caption><graphic xmlns:xlink="http://www.w3.org/1999/xlink" xlink:href="zookeys-488-031-g002.jpg" position="float" orientation="portrait" xlink:type="simple" id="oo_40319.jpg"/></fig><fig id="F5" position="float" orientation="portrait"><label>Figure 5.</label><caption><p><bold>A</bold> The main island of Tasmania (Mercator projection) showing locations of Launceston (<italic><tp:taxon-name><tp:taxon-name-part taxon-name-part-type="genus">Tasmaniosoma</tp:taxon-name-part> <tp:taxon-name-part taxon-name-part-type="species">anubis</tp:taxon-name-part></tp:taxon-name></italic> sp. n. range) and the Nicholas Range area (rectangle; ranges of <italic><tp:taxon-name><tp:taxon-name-part taxon-name-part-type="genus">Tasmaniosoma</tp:taxon-name-part> <tp:taxon-name-part taxon-name-part-type="species">interfluminum</tp:taxon-name-part></tp:taxon-name></italic> sp. n. and <italic><tp:taxon-name><tp:taxon-name-part taxon-name-part-type="genus">Tasmaniosoma</tp:taxon-name-part> <tp:taxon-name-part taxon-name-part-type="species">nicolaus</tp:taxon-name-part></tp:taxon-name></italic> sp. n.) <bold>B</bold> Anubis, as illustrated by Jeff Dahl (Creative Commons Attribution-ShareAlike license, GNU Free Documentation License; <ext-link xmlns:xlink="http://www.w3.org/1999/xlink" ext-link-type="uri" xlink:href="http://commons.wikimedia.org/wiki/File:Anubis_standing.svg" xlink:type="simple">http://commons.wikimedia.org/wiki/File:Anubis_standing.svg</ext-link>) <bold>C</bold> Posterior and slightly ventral view of distal portion of right gonopod of <italic><tp:taxon-name><tp:taxon-name-part taxon-name-part-type="genus">Tasmaniosoma</tp:taxon-name-part> <tp:taxon-name-part taxon-name-part-type="species">interfluminum</tp:taxon-name-part></tp:taxon-name></italic> sp. n., ex QVM 23:52262. Dotted line marks course of prostatic groove.</p></caption><graphic xmlns:xlink="http://www.w3.org/1999/xlink" xlink:href="zookeys-488-031-g005.jpg" position="float" orientation="portrait" xlink:type="simple" id="oo_40322.jpg"/></fig><supplementary-material xmlns:xlink="http://www.w3.org/1999/xlink" id="S1" position="float" orientation="portrait" xlink:type="simple"><label>Supplementary material 1</label><caption><p>Specimen records of <italic><tp:taxon-name><tp:taxon-name-part taxon-name-part-type="genus">Tasmaniosoma</tp:taxon-name-part></tp:taxon-name></italic> species.</p></caption><p>Data type: Tab Separated Value File (tsv).</p><p>Explanation note: Specimen records of <italic><tp:taxon-name><tp:taxon-name-part taxon-name-part-type="genus">Tasmaniosoma</tp:taxon-name-part></tp:taxon-name></italic> species as of 15 February 2015.</p><media xlink:href="zookeys-488-031-s001.txt" mimetype="txt" mime-subtype="txt file" position="float" orientation="portrait" xlink:type="simple" id="oo_40327.txt"/><permissions><license xlink:type="simple"><license-p>This dataset is made available under the Open Database License (<ext-link ext-link-type="uri" xlink:href="http://opendatacommons.org/licenses/odbl/1.0/" xlink:type="simple">http://opendatacommons.org/licenses/odbl/1.0/</ext-link>). The Open Database License (ODbL) is a license agreement intended to allow users to freely share, modify, and use this Dataset while maintaining this same freedom for others, provided that the original source and author(s) are credited.</license-p></license></permissions><attrib specific-use="authors">Robert Mesibov</attrib></supplementary-material></tp:treatment-sec></tp:taxon-treatment>
