# Supplementary material for: Three new species of Tasmaniosoma Verhoeff, 1936 (Diplopoda, Polydesmida, Dalodesmidae) from northeast Tasmania, Australia
Source: Zookeys. 2015 Mar 19;(488):31–46. doi: 10.3897/zookeys.488.9460 (PMC4389123; doi:10.3897/zookeys.488.9460)
Supplement: XML Treatment for Tasmaniosoma nicolaus [file zookeys.488.9460-treatment4.xml]

<!DOCTYPE tp:taxon-treatment
  PUBLIC "-//TaxonX//DTD Taxonomic Treatment Publishing DTD v0 20100105//EN" "tax-treatment-NSO.dtd">
<tp:taxon-treatment xmlns:tp="http://www.plazi.org/taxpub"><tp:treatment-meta><kwd-group><label>Taxon classification</label><kwd><named-content content-type="kingdom">Animalia</named-content></kwd><kwd><named-content content-type="order">Polydesmida</named-content></kwd><kwd><named-content content-type="family">Dalodesmidae</named-content></kwd></kwd-group><mixed-citation publication-type="journal"><person-group><name><surname>Mesibov</surname><given-names>Robert</given-names></name></person-group><article-title>Three new species of <italic><tp:taxon-name><tp:taxon-name-part taxon-name-part-type="genus">Tasmaniosoma</tp:taxon-name-part></tp:taxon-name></italic> Verhoeff, 1936 (<tp:taxon-name><tp:taxon-name-part taxon-name-part-type="class">Diplopoda</tp:taxon-name-part></tp:taxon-name>, <tp:taxon-name><tp:taxon-name-part taxon-name-part-type="order">Polydesmida</tp:taxon-name-part></tp:taxon-name>, <tp:taxon-name><tp:taxon-name-part taxon-name-part-type="family">Dalodesmidae</tp:taxon-name-part></tp:taxon-name>) from northeast Tasmania, Australia</article-title><source>Zookeys</source><day>19</day><month>3</month><year>2015</year><volume>2015</volume><issue>488</issue><fpage>31</fpage><lpage>46</lpage><pub-id pub-id-type="doi">10.3897/zookeys.488.9460</pub-id></mixed-citation></tp:treatment-meta><tp:nomenclature><tp:taxon-name>
                            <tp:taxon-name-part taxon-name-part-type="genus">Tasmaniosoma</tp:taxon-name-part>
                            <tp:taxon-name-part taxon-name-part-type="species">nicolaus</tp:taxon-name-part>
                            <object-id xmlns:xlink="http://www.w3.org/1999/xlink" content-type="zoobank" xlink:type="simple">http://zoobank.org/40D169CB-9D35-4A0A-BA36-F4DDF4FD93FA</object-id>
                        </tp:taxon-name><tp:taxon-status xmlns:xlink="http://www.w3.org/1999/xlink" xlink:type="simple">sp. n.</tp:taxon-status><xref ref-type="fig" rid="F1">Figs 1C, F</xref><xref ref-type="fig" rid="F2">, 2C</xref><xref ref-type="fig" rid="F8">, 8</xref><xref ref-type="fig" rid="F9">, 9A</xref></tp:nomenclature><tp:treatment-sec sec-type="Holotype"><title>Holotype.</title><p>Male, Catos Road, Tas, <named-content xmlns:xlink="http://www.w3.org/1999/xlink" content-type="dwc:verbatimCoordinates" xlink:type="simple">-41.5350 148.0842</named-content> ±50 m (GPS), 520 m a.s.l., 9 February 2015, R. Mesibov, QVM 23:53864 (ex QVM 23:53860).</p></tp:treatment-sec><tp:treatment-sec sec-type="Paratypes"><title>Paratypes.</title><p>18 males, details as for holotype, QVM 23:53860.</p></tp:treatment-sec><tp:treatment-sec sec-type="Other material"><title>Other material.</title><p>5 males and 3 females (see Suppl. material <xref ref-type="supplementary-material" rid="S1">1</xref> for details).</p><!--PageBreak--></tp:treatment-sec><tp:treatment-sec sec-type="Diagnosis"><title>Diagnosis.</title><p>Member of the “<italic><tp:taxon-name><tp:taxon-name-part taxon-name-part-type="species">anubis</tp:taxon-name-part></tp:taxon-name></italic> group” within <italic><tp:taxon-name><tp:taxon-name-part taxon-name-part-type="genus">Tasmaniosoma</tp:taxon-name-part></tp:taxon-name></italic> (see Discussion); distinguished from <italic><tp:taxon-name><tp:taxon-name-part taxon-name-part-type="genus">Tasmaniosoma</tp:taxon-name-part> <tp:taxon-name-part taxon-name-part-type="species">anubis</tp:taxon-name-part></tp:taxon-name></italic> sp. n., <italic><tp:taxon-name><tp:taxon-name-part taxon-name-part-type="genus">Tasmaniosoma</tp:taxon-name-part> <tp:taxon-name-part taxon-name-part-type="species">barbatulum</tp:taxon-name-part></tp:taxon-name></italic> and <italic><tp:taxon-name><tp:taxon-name-part taxon-name-part-type="genus">Tasmaniosoma</tp:taxon-name-part> <tp:taxon-name-part taxon-name-part-type="species">fragile</tp:taxon-name-part></tp:taxon-name></italic> by the absence of a basally directed cluster of stout, rod-like setae on the posterior surface of the gonopod telopodite; from <italic><tp:taxon-name><tp:taxon-name-part taxon-name-part-type="genus">Tasmaniosoma</tp:taxon-name-part> <tp:taxon-name-part taxon-name-part-type="species">clarksonorum</tp:taxon-name-part></tp:taxon-name></italic>, <italic><tp:taxon-name><tp:taxon-name-part taxon-name-part-type="genus">Tasmaniosoma</tp:taxon-name-part> <tp:taxon-name-part taxon-name-part-type="species">compitale</tp:taxon-name-part></tp:taxon-name></italic> and <italic><tp:taxon-name><tp:taxon-name-part taxon-name-part-type="genus">Tasmaniosoma</tp:taxon-name-part> <tp:taxon-name-part taxon-name-part-type="species">hickmanorum</tp:taxon-name-part></tp:taxon-name></italic> by the absence of a lateral process on the telopodite apex; and from <italic><tp:taxon-name><tp:taxon-name-part taxon-name-part-type="genus">Tasmaniosoma</tp:taxon-name-part> <tp:taxon-name-part taxon-name-part-type="species">fasciculum</tp:taxon-name-part></tp:taxon-name></italic> by the telopodite apex extending as a mediolaterally flattened process in the shape of a bird’s head pointed posteriorly.</p></tp:treatment-sec><tp:treatment-sec sec-type="Description"><title>Description.</title><p>Male/female approximate measurements: length 11/10 mm, midbody paranota width 1.3/1.2 mm, maximum vertical diameter 1.0/1.0 mm. Live and freshly preserved adults (Figs <xref ref-type="fig" rid="F1">1C, F</xref>, <xref ref-type="fig" rid="F9">9A</xref>) with dark reddish brown head and antennae; body with yellowish ground colour, dark reddish brown on paranotal margins, dorsolaterally on prozonites, as cellular borders in patches laterally, and as diffuse streaks and cellular borders dorsomedially and as margin lines posteriorly on pro- and metazonites; legs darkening slightly distally. Long-preserved animals almost entirely decoloured.</p><p>Non-gonopodal features in males as for <italic><tp:taxon-name><tp:taxon-name-part taxon-name-part-type="genus">Tasmaniosoma</tp:taxon-name-part> <tp:taxon-name-part taxon-name-part-type="species">anubis</tp:taxon-name-part></tp:taxon-name></italic> sp. n., but overall ring widths 6&gt;5&gt;(4,head)&gt;(3,2)&gt;collum; prefemoral swellings to about leg 20. Legs 6 and 7 bases (Fig. <xref ref-type="fig" rid="F2">2C</xref>) well- and equally separated; no sternal tab by leg 6; tall, rounded sternal tab by leg 7 with medial brush of thick, rod-like, pointed setae; leg 7 coxa without distomedial bulge.</p><p>Telopodites (Fig. <xref ref-type="fig" rid="F8">8</xref>) almost straight, parallel; extending nearly to leg 6 bases when retracted; without prominent posterobasal shelves. Telopodite straight, subcylindrical, <!--PageBreak-->at about 3/4 telopodite height swelling distolaterally, centrally and medially projecting as large anteroposteriorly flattened process with apex twisted to be mediolaterally flattened, shaped like bird’s head and pointed posteriorly; smaller sickle-shaped process arising at base of apex and directed posterodistally; and medial margin of large process curving posteriorly as thin tab with rounded margin. Solenomere short, slightly helicoid, pointed, arising posterior to base of large process and directed distally. Sparse, fine, fairly long setae on lateral and posterolateral surfaces to about 1/2 telopodite <!--PageBreak-->height. Two closely packed clusters of stout, rod-like, pointed setae: one (ca 12 setae) on anterolateral surface near base of large telopodite process and directed distally and slightly anteriorly, the other (ca 15 setae) arising posteromedially just posterior to solenomere base and directed distally and slightly posteriorly. Prostatic groove running more or less straight to base of solenomere on medial surface.</p><fig id="F8" position="float" orientation="portrait"><label>Figure 8.</label><caption><p><italic><tp:taxon-name><tp:taxon-name-part taxon-name-part-type="genus">Tasmaniosoma</tp:taxon-name-part> <tp:taxon-name-part taxon-name-part-type="species">nicolaus</tp:taxon-name-part></tp:taxon-name></italic> sp. n., paratype ex QVM 23:53860; lateral view of right gonopod (<bold>A</bold>) and posteroventral view of both gonopods (<bold>B</bold>) in situ. <bold>s</bold> = solenomere. Scale bars = 0.1 mm.</p></caption><graphic xmlns:xlink="http://www.w3.org/1999/xlink" xlink:href="zookeys-488-031-g008.jpg" position="float" orientation="portrait" xlink:type="simple" id="oo_40325.jpg"/></fig><fig id="F9" position="float" orientation="portrait"><label>Figure 9.</label><caption><p><bold>A</bold> <italic><tp:taxon-name><tp:taxon-name-part taxon-name-part-type="genus">Tasmaniosoma</tp:taxon-name-part> <tp:taxon-name-part taxon-name-part-type="species">nicolaus</tp:taxon-name-part></tp:taxon-name></italic> sp. n., freshly killed male paratype ex QVM 23:53860 <bold>B, C</bold> <italic><tp:taxon-name><tp:taxon-name-part taxon-name-part-type="genus">Tasmaniosoma</tp:taxon-name-part> <tp:taxon-name-part taxon-name-part-type="species">barbatulum</tp:taxon-name-part></tp:taxon-name></italic> Mesibov, 2010, freshly killed male ex QVM 23:53861; dorsal (<bold>B</bold> anterior to left) and right lateral (<bold>C</bold> anterior to right) views of midbody rings. Scale bars: <bold>A</bold> = 2.5 mm, <bold>B, C</bold> = 0.5 mm.</p></caption><graphic xmlns:xlink="http://www.w3.org/1999/xlink" xlink:href="zookeys-488-031-g009.jpg" position="float" orientation="portrait" xlink:type="simple" id="oo_40326.jpg"/></fig><p>Female with legs more slender and prefemora and femora not swollen. Epigynum ca 1/3 width of ring 2, posterior margin produced medially as small, rounded triangle with irregular margin. Cyphopods not examined. (See also Remarks, below.)</p></tp:treatment-sec><tp:treatment-sec sec-type="Distribution"><title>Distribution.</title><p>Eucalypt forest over &lt;40 km<sup>2</sup> on the Nicholas Range and the Mt Elephant area at the eastern end of the Fingal Valley in northeast Tasmania, on both north- and south-facing slopes at ca 300–500 m a.s.l. (Figs <xref ref-type="fig" rid="F5">5A</xref>, <xref ref-type="fig" rid="F7">7B</xref>). Co-occurs with <italic><tp:taxon-name><tp:taxon-name-part taxon-name-part-type="genus">Tasmaniosoma</tp:taxon-name-part> <tp:taxon-name-part taxon-name-part-type="species">barbatulum</tp:taxon-name-part></tp:taxon-name></italic>, <italic><tp:taxon-name><tp:taxon-name-part taxon-name-part-type="genus">Tasmaniosoma</tp:taxon-name-part> <tp:taxon-name-part taxon-name-part-type="species">interfluminum</tp:taxon-name-part></tp:taxon-name></italic> sp. n. and <italic><tp:taxon-name><tp:taxon-name-part taxon-name-part-type="genus">Tasmaniosoma</tp:taxon-name-part> <tp:taxon-name-part taxon-name-part-type="species">orientale</tp:taxon-name-part></tp:taxon-name></italic> in bark and leaf litter.</p></tp:treatment-sec><tp:treatment-sec sec-type="Name"><title>Name.</title><p>Latinised “Nicholas” for the Nicholas Range, type locality of this species; noun in apposition.</p></tp:treatment-sec><tp:treatment-sec sec-type="Remarks"><title>Remarks.</title><p>All of the known <italic><tp:taxon-name><tp:taxon-name-part taxon-name-part-type="genus">Tasmaniosoma</tp:taxon-name-part> <tp:taxon-name-part taxon-name-part-type="species">nicolaus</tp:taxon-name-part></tp:taxon-name></italic> sp. n. collection sites are in forest patches with evidence of past logging and burning, and part of the known range of <italic><tp:taxon-name><tp:taxon-name-part taxon-name-part-type="genus">Tasmaniosoma</tp:taxon-name-part> <tp:taxon-name-part taxon-name-part-type="species">nicolaus</tp:taxon-name-part></tp:taxon-name></italic> sp. n. is within the ca 800 ha Nicholas Range Regional Reserve. Like <italic><tp:taxon-name><tp:taxon-name-part taxon-name-part-type="genus">Tasmaniosoma</tp:taxon-name-part> <tp:taxon-name-part taxon-name-part-type="species">anubis</tp:taxon-name-part></tp:taxon-name></italic> sp. n., <italic><tp:taxon-name><tp:taxon-name-part taxon-name-part-type="genus">Tasmaniosoma</tp:taxon-name-part> <tp:taxon-name-part taxon-name-part-type="species">nicolaus</tp:taxon-name-part></tp:taxon-name></italic> sp. n. can be locally abundant: I found most of the 19 type specimens in bark litter under two <italic><tp:taxon-name><tp:taxon-name-part taxon-name-part-type="genus">Eucalyptus</tp:taxon-name-part></tp:taxon-name></italic> trees.</p><p>My identification of three females as <italic><tp:taxon-name><tp:taxon-name-part taxon-name-part-type="genus">Tasmaniosoma</tp:taxon-name-part> <tp:taxon-name-part taxon-name-part-type="species">nicolaus</tp:taxon-name-part></tp:taxon-name></italic> sp. n. (QVM 23:53635) is tentative. Two of the three females are missing legs 2.</p></tp:treatment-sec><tp:treatment-sec><!--Section generated to contain objects referenced in tp:taxon-treatment.--><fig id="F1" position="float" orientation="portrait"><label>Figure 1.</label><caption><p>Dorsal <bold>A–C</bold> and right lateral <bold>D–E</bold> views of midbody rings of freshly killed males <bold>A, D</bold> <italic><tp:taxon-name><tp:taxon-name-part taxon-name-part-type="genus">Tasmaniosoma</tp:taxon-name-part> <tp:taxon-name-part taxon-name-part-type="species">anubis</tp:taxon-name-part></tp:taxon-name></italic> sp. n., ex QVM 23:53865 <bold>B, E</bold> <italic><tp:taxon-name><tp:taxon-name-part taxon-name-part-type="genus">Tasmaniosoma</tp:taxon-name-part> <tp:taxon-name-part taxon-name-part-type="species">interfluminum</tp:taxon-name-part></tp:taxon-name></italic> sp. n., ex QVM 23:53866 <bold>C, F</bold> <italic><tp:taxon-name><tp:taxon-name-part taxon-name-part-type="genus">Tasmaniosoma</tp:taxon-name-part> <tp:taxon-name-part taxon-name-part-type="species">nicolaus</tp:taxon-name-part></tp:taxon-name></italic> sp. n., paratype ex QVM 23:53860. Scale bars = 0.5 mm.</p></caption><graphic xmlns:xlink="http://www.w3.org/1999/xlink" xlink:href="zookeys-488-031-g001.jpg" position="float" orientation="portrait" xlink:type="simple" id="oo_40318.jpg"/></fig><fig id="F2" position="float" orientation="portrait"><label>Figure 2.</label><caption><p><bold>A, D, E</bold> <italic><tp:taxon-name><tp:taxon-name-part taxon-name-part-type="genus">Tasmaniosoma</tp:taxon-name-part> <tp:taxon-name-part taxon-name-part-type="species">anubis</tp:taxon-name-part></tp:taxon-name></italic> sp. n., paratype ex QVM 23:53817 <bold>B</bold> <italic><tp:taxon-name><tp:taxon-name-part taxon-name-part-type="genus">Tasmaniosoma</tp:taxon-name-part> <tp:taxon-name-part taxon-name-part-type="species">interfluminum</tp:taxon-name-part></tp:taxon-name></italic> sp. n., paratype ex QVM 23:52247 <bold>C</bold> <italic><tp:taxon-name><tp:taxon-name-part taxon-name-part-type="genus">Tasmaniosoma</tp:taxon-name-part> <tp:taxon-name-part taxon-name-part-type="species">nicolaus</tp:taxon-name-part></tp:taxon-name></italic> sp. n., paratype ex QVM 23:53860 <bold>A, B, C</bold> Ventral views of male ring 6 <bold>D</bold> Left lateral view of midbody spiracles <bold>E</bold> Limbus on lateral portion of midbody ring. Scale bars: <bold>A–C</bold> = 0.25 mm, <bold>D, E</bold> = 0.05 mm.</p></caption><graphic xmlns:xlink="http://www.w3.org/1999/xlink" xlink:href="zookeys-488-031-g002.jpg" position="float" orientation="portrait" xlink:type="simple" id="oo_40319.jpg"/></fig><supplementary-material xmlns:xlink="http://www.w3.org/1999/xlink" id="S1" position="float" orientation="portrait" xlink:type="simple"><label>Supplementary material 1</label><caption><p>Specimen records of <italic><tp:taxon-name><tp:taxon-name-part taxon-name-part-type="genus">Tasmaniosoma</tp:taxon-name-part></tp:taxon-name></italic> species.</p></caption><p>Data type: Tab Separated Value File (tsv).</p><p>Explanation note: Specimen records of <italic><tp:taxon-name><tp:taxon-name-part taxon-name-part-type="genus">Tasmaniosoma</tp:taxon-name-part></tp:taxon-name></italic> species as of 15 February 2015.</p><media xlink:href="zookeys-488-031-s001.txt" mimetype="txt" mime-subtype="txt file" position="float" orientation="portrait" xlink:type="simple" id="oo_40327.txt"/><permissions><license xlink:type="simple"><license-p>This dataset is made available under the Open Database License (<ext-link ext-link-type="uri" xlink:href="http://opendatacommons.org/licenses/odbl/1.0/" xlink:type="simple">http://opendatacommons.org/licenses/odbl/1.0/</ext-link>). The Open Database License (ODbL) is a license agreement intended to allow users to freely share, modify, and use this Dataset while maintaining this same freedom for others, provided that the original source and author(s) are credited.</license-p></license></permissions><attrib specific-use="authors">Robert Mesibov</attrib></supplementary-material><fig id="F5" position="float" orientation="portrait"><label>Figure 5.</label><caption><p><bold>A</bold> The main island of Tasmania (Mercator projection) showing locations of Launceston (<italic><tp:taxon-name><tp:taxon-name-part taxon-name-part-type="genus">Tasmaniosoma</tp:taxon-name-part> <tp:taxon-name-part taxon-name-part-type="species">anubis</tp:taxon-name-part></tp:taxon-name></italic> sp. n. range) and the Nicholas Range area (rectangle; ranges of <italic><tp:taxon-name><tp:taxon-name-part taxon-name-part-type="genus">Tasmaniosoma</tp:taxon-name-part> <tp:taxon-name-part taxon-name-part-type="species">interfluminum</tp:taxon-name-part></tp:taxon-name></italic> sp. n. and <italic><tp:taxon-name><tp:taxon-name-part taxon-name-part-type="genus">Tasmaniosoma</tp:taxon-name-part> <tp:taxon-name-part taxon-name-part-type="species">nicolaus</tp:taxon-name-part></tp:taxon-name></italic> sp. n.) <bold>B</bold> Anubis, as illustrated by Jeff Dahl (Creative Commons Attribution-ShareAlike license, GNU Free Documentation License; <ext-link xmlns:xlink="http://www.w3.org/1999/xlink" ext-link-type="uri" xlink:href="http://commons.wikimedia.org/wiki/File:Anubis_standing.svg" xlink:type="simple">http://commons.wikimedia.org/wiki/File:Anubis_standing.svg</ext-link>) <bold>C</bold> Posterior and slightly ventral view of distal portion of right gonopod of <italic><tp:taxon-name><tp:taxon-name-part taxon-name-part-type="genus">Tasmaniosoma</tp:taxon-name-part> <tp:taxon-name-part taxon-name-part-type="species">interfluminum</tp:taxon-name-part></tp:taxon-name></italic> sp. n., ex QVM 23:52262. Dotted line marks course of prostatic groove.</p></caption><graphic xmlns:xlink="http://www.w3.org/1999/xlink" xlink:href="zookeys-488-031-g005.jpg" position="float" orientation="portrait" xlink:type="simple" id="oo_40322.jpg"/></fig><fig id="F7" position="float" orientation="portrait"><label>Figure 7.</label><caption><p>Known localities (blue markers) to 15 February 2015 of <italic><tp:taxon-name><tp:taxon-name-part taxon-name-part-type="genus">Tasmaniosoma</tp:taxon-name-part> <tp:taxon-name-part taxon-name-part-type="species">interfluminum</tp:taxon-name-part></tp:taxon-name></italic> sp. n. (<bold>A</bold>) and <italic><tp:taxon-name><tp:taxon-name-part taxon-name-part-type="genus">Tasmaniosoma</tp:taxon-name-part> <tp:taxon-name-part taxon-name-part-type="species">nicolaus</tp:taxon-name-part></tp:taxon-name></italic> sp. n. (<bold>B</bold>). Base map from <ext-link xmlns:xlink="http://www.w3.org/1999/xlink" ext-link-type="uri" xlink:href="http://maps.thelist.tas.gov.au/listmap/app/list/map" xlink:type="simple">http://maps.thelist.tas.gov.au/listmap/app/list/map</ext-link>; for general location see index map, Fig. <xref ref-type="fig" rid="F5">5A</xref>.</p></caption><graphic xmlns:xlink="http://www.w3.org/1999/xlink" xlink:href="zookeys-488-031-g007.jpg" position="float" orientation="portrait" xlink:type="simple" id="oo_40324.jpg"/></fig></tp:treatment-sec></tp:taxon-treatment>
