# Supplementary material for: Three new species of Tasmaniosoma Verhoeff, 1936 (Diplopoda, Polydesmida, Dalodesmidae) from northeast Tasmania, Australia
Source: Zookeys. 2015 Mar 19;(488):31–46. doi: 10.3897/zookeys.488.9460 (PMC4389123; doi:10.3897/zookeys.488.9460)
Supplement: Supplementary material 1 — Specimen records of Tasmaniosoma species. [file zookeys-488-031-s001.txt]

Genus	Species	Specimens	Identifier	Repository	Registration_number	Type_status	Specimen_notes	Locality_in_words	State	LatDD	LonDD	Uncertainty	GeoSource	Elevation	Day	Month	Year	Collector(s)	Collection_notes	Record_source
Tasmaniosoma	alces	3M	R. Mesibov	QVMAG	23:46762	paratypes		Salmons Creek	Tas	-42.4828	147.8483	100m	1:25K map	150	17	4	1991	R. Mesibov		QVMAG
Tasmaniosoma	alces	1M	R. Mesibov	QVMAG	23:51552	holotype		NW of Triabunna	Tas	-42.4639	147.9156	25m	GPS	100	25	8	2009	R. Mesibov		QVMAG
Tasmaniosoma	anubis	6M + 2F	R. Mesibov	QVMAG	23:52238			Trevallyn	Tas	-41.4536	147.0886	100m	1:25K map	160	29	5	2004	W. Clarkson + L. Clarkson	under fallen logs	QVMAG
Tasmaniosoma	anubis	1M	R. Mesibov	QVMAG	23:52239			Trevallyn Reserve	Tas	-41.4456	147.0886	100m	1:25K map	170	9	5	2005	W. Clarkson		QVMAG
Tasmaniosoma	anubis	1M	R. Mesibov	QVMAG	23:52240			Trevallyn	Tas	-41.4458	147.0836	25m	GPS	140	12	5	2012	W. Clarkson + L. Clarkson	in Pomaderris leaf litter	QVMAG
Tasmaniosoma	anubis	1M + 2F	R. Mesibov	QVMAG	23:53804			Trevallyn State Recreation Area	Tas	-41.4417	147.08	25m	Google Earth	150	6	6	2014	R. Mesibov		QVMAG
Tasmaniosoma	anubis	15M + 28F	R. Mesibov	QVMAG	23:53817	paratypes		Trevallyn State Recreation Area	Tas	-41.4417	147.08	25m	GPS	150	21	6	2014	R. Mesibov		QVMAG
Tasmaniosoma	anubis	1M	R. Mesibov	QVMAG	23:53821			West Launceston	Tas	-41.453	147.1281	25m	GPS	150	21	6	2014	W. Clarkson + L. Clarkson		QVMAG
Tasmaniosoma	anubis	1M	R. Mesibov	QVMAG	23:53822			West Launceston	Tas	-41.4503	147.1208	25m	GPS	170	21	6	2014	W. Clarkson + L. Clarkson		QVMAG
Tasmaniosoma	anubis	1M	R. Mesibov	QVMAG	23:53823			Havelock Reserve - Summerhill	Tas	-41.4708	147.1166	25m	GPS	160	24	6	2014	W. Clarkson + L. Clarkson		QVMAG
Tasmaniosoma	anubis	1M + 1F	R. Mesibov	QVMAG	23:53824			Trevallyn	Tas	-41.437	147.11	25m	GPS	140	26	6	2014	W. Clarkson + L. Clarkson		QVMAG
Tasmaniosoma	anubis	1M + 1F	R. Mesibov	QVMAG	23:53848			Blackstone Heights	Tas	-41.4686	147.1006	25m	GPS	130	27	7	2014	W. Clarkson + L. Clarkson	in E. viminalis bark and litter on steep bank	QVMAG
Tasmaniosoma	anubis	1M + 3F	R. Mesibov	QVMAG	23:53849			Entrance to Cataract Gorge Reserve	Tas	-41.4381	147.1111	25m	GPS	120	10	9	2014	R. Mesibov		QVMAG
Tasmaniosoma	anubis	5M + 12F	R. Mesibov	QVMAG	23:53850			End of Duck Reach Road - Trevallyn Nature Recreation Area	Tas	-41.4497	147.0889	25m	GPS	140	10	9	2014	R. Mesibov		QVMAG
Tasmaniosoma	anubis	1M	R. Mesibov	QVMAG	23:53854			near mouth of Snake Creek - Cataract Gorge	Tas	-41.4456	147.1144	25m	GPS	80	10	9	2014	R. Mesibov		QVMAG
Tasmaniosoma	anubis	1M	R. Mesibov	QVMAG	23:53863	holotype		Trevallyn State Recreation Area	Tas	-41.4417	147.08	25m	GPS	150	21	6	2014	R. Mesibov		QVMAG
Tasmaniosoma	anubis	3M + 2F	R. Mesibov	QVMAG	23:53865			Trevallyn Nature Recreation Area	Tas	-41.4417	147.08	25m	GPS	150	15	2	2015	R. Mesibov		QVMAG
Tasmaniosoma	anubis	1M	R. Mesibov	WAM	T73066			Cataract Gorge - Launceston	Tas	-41.4447	147.1187	1km	label locality		1	9	1990	M.S. Harvey + M.E. Blosfelds	under rocks	WAM
Tasmaniosoma	armatum	1M	R. Mesibov	AusMus	KS.73006			Chalet - Mt Wellington	Tas	-42.8892	147.2353	500m	1:25K map	940	17	4	1979	L. Hill	litter between dolerite scree boulders	AusMus
Tasmaniosoma	armatum	1M	R. Mesibov	AusMus	KS.94142			Ridgeway	Tas	-42.9333	147.2833	2km	AusMus database			5	1948	C. Oke		AusMus
Tasmaniosoma	armatum	1M	R. Mesibov	QVMAG	23:11519			Retreat	Tas	-41.1239	147.1872	100m	QVMAG records	130	14	7	1993	T. Kingston et al.	TSF063	QVMAG
Tasmaniosoma	armatum	1M	R. Mesibov	QVMAG	23:12711			Carr Villa	Tas	-41.4669	147.1742	250m	Google Earth		28	7	1991	L. Manka		QVMAG
Tasmaniosoma	armatum	1M + 3F	R. Mesibov	QVMAG	23:46457			Domain - Hobart	Tas	-42.8622	147.3225	500m	Google Earth		18	9	1935	V.V. Hickman		QVMAG
Tasmaniosoma	armatum	1M	R. Mesibov	QVMAG	23:46458			Lake St Clair	Tas	-42.1169	146.1792	5km	Google Earth		7	4	1973	R. Upson		QVMAG
Tasmaniosoma	armatum	1M	R. Mesibov	QVMAG	23:46459			Woodsdale	Tas	-42.5425	147.6736	100m	R. Bashford advice	240	26	6	1985	R. Bashford		QVMAG
Tasmaniosoma	armatum	1M	R. Mesibov	QVMAG	23:46460			Woodsdale	Tas	-42.5425	147.6736	100m	R. Bashford advice	240	12	9	1985	R. Bashford		QVMAG
Tasmaniosoma	armatum	2M	R. Mesibov	QVMAG	23:46461			Woodsdale	Tas	-42.5425	147.6736	100m	R. Bashford advice	240	26	9	1985	R. Bashford		QVMAG
Tasmaniosoma	armatum	1M	R. Mesibov	QVMAG	23:46462			Woodsdale	Tas	-42.5425	147.6736	100m	R. Bashford advice	260	30	4	1985	R. Bashford		QVMAG
Tasmaniosoma	armatum	2M	R. Mesibov	QVMAG	23:46463			Bronte Park	Tas	-42.1361	146.4931	5km	R. Bashford advice		2	6	1988	R. Bashford		QVMAG
Tasmaniosoma	armatum	1M	R. Mesibov	QVMAG	23:46464			Epping Forest	Tas	-41.7747	147.2925	100m	1:25K map	210	9	10	1989	R. Mesibov		QVMAG
Tasmaniosoma	armatum	1M + 1F	R. Mesibov	QVMAG	23:46465			Flash Charlies Creek	Tas	-41.9456	147.0436	100m	1:25K map	600	10	10	1989	R. Mesibov		QVMAG
Tasmaniosoma	armatum	2M + 2F	R. Mesibov	QVMAG	23:46466			Baldy Creek	Tas	-42.4506	147.7992	100m	1:25K map	530	23	4	1991	R. Mesibov		QVMAG
Tasmaniosoma	armatum	1M + 1F	R. Mesibov	QVMAG	23:46467			Douglas Creek	Tas	-42.5147	147.7731	100m	1:25K map	200	24	4	1991	R. Mesibov		QVMAG
Tasmaniosoma	armatum	1M + 1F	R. Mesibov	QVMAG	23:46468			Douglas Creek	Tas	-42.5139	147.7767	100m	1:25K map	210	24	4	1991	R. Mesibov		QVMAG
Tasmaniosoma	armatum	2M	R. Mesibov	QVMAG	23:46469			Retreat	Tas	-41.1231	147.1525	100m	1:25K map	180	6	7	1991	R. Mesibov		QVMAG
Tasmaniosoma	armatum	1M	R. Mesibov	QVMAG	23:46470			Venns Creek	Tas	-41.115	147.1072	100m	1:25K map	50	6	7	1991	R. Mesibov		QVMAG
Tasmaniosoma	armatum	1M	R. Mesibov	QVMAG	23:46471			Sandspit River	Tas	-42.7069	147.8561	100m	1:25K map	230	31	7	1991	R. Mesibov		QVMAG
Tasmaniosoma	armatum	1M	R. Mesibov	QVMAG	23:46472			Four Mile Creek - Maria Island	Tas	-42.6222	148.0697	250m	1:100K map	60	14	8	1991	R. Mesibov		QVMAG
Tasmaniosoma	armatum	1M	R. Mesibov	QVMAG	23:46473			Ned Ryans Creek - Maria Island	Tas	-42.6322	148.065	250m	1:100K map	80	14	8	1991	R. Mesibov		QVMAG
Tasmaniosoma	armatum	1M	R. Mesibov	QVMAG	23:46474			Exton	Tas	-41.5028	146.7342	100m	1:25K map	240	21	2	1992	R. Mesibov		QVMAG
Tasmaniosoma	armatum	3M + 2F	R. Mesibov	QVMAG	23:46475			Prossers Forest	Tas	-41.3408	147.1939	100m	1:25K map	380	28	2	1992	R. Mesibov		QVMAG
Tasmaniosoma	armatum	1M	R. Mesibov	QVMAG	23:46476			Swamp Gum Rivulet	Tas	-41.6328	146.8406	100m	1:25K map	340	5	3	1992	R. Mesibov		QVMAG
Tasmaniosoma	armatum	1M + 1F	R. Mesibov	QVMAG	23:46477			Fortescue Bay area	Tas	-43.1419	147.9383	100m	1:25K map	120	11	3	1992	R. Mesibov		QVMAG
Tasmaniosoma	armatum	1M	R. Mesibov	QVMAG	23:46478			Lizard Hill	Tas	-42.9711	147.9272	1km	G. Blake advice	280	11	3	1992	G. Blake		QVMAG
Tasmaniosoma	armatum	1M	R. Mesibov	QVMAG	23:46479			on 'Elkington' property	Tas	-41.5683	147.3756	100m	1:25K map	350	18	3	1992	R. Mesibov		QVMAG
Tasmaniosoma	armatum	1M	R. Mesibov	QVMAG	23:46480			Bellettes Creek	Tas	-42.9422	147.9219	100m	1:25K map	130	20	3	1992	R. Mesibov		QVMAG
Tasmaniosoma	armatum	1M	R. Mesibov	QVMAG	23:46481			Tooms Lake	Tas	-42.2167	147.75	100m	1:25K map	480	21	3	1992	R. Mesibov		QVMAG
Tasmaniosoma	armatum	2M	R. Mesibov	QVMAG	23:46482			E of First Creek	Tas	-41.8669	147.0075	100m	A. Richardson advice	450	25	1	1993	A. Richardson		QVMAG
Tasmaniosoma	armatum	1M	R. Mesibov	QVMAG	23:46483			Lulworth	Tas	-40.995	147.0608	100m	1:25K map	<10	14	8	1993	R. Mesibov		QVMAG
Tasmaniosoma	armatum	1M + 1F	R. Mesibov	QVMAG	23:46484			Schouten Island	Tas	-42.3131	148.285	2km	Google Earth		26	9	1993	R.J. Taylor	23-26 Sep 1993	QVMAG
Tasmaniosoma	armatum	1M	R. Mesibov	QVMAG	23:46485			Bracknell	Tas	-41.6842	146.9486	100m	1:25K map	210	27	9	1993	R. Mesibov		QVMAG
Tasmaniosoma	armatum	1M	R. Mesibov	QVMAG	23:46486			Hop Pole Bottom	Tas	-41.8508	148.0097	100m	1:25K map	280	2	10	1993	R. Mesibov		QVMAG
Tasmaniosoma	armatum	1M + 1F	R. Mesibov	QVMAG	23:46487			West Swan River	Tas	-41.8719	147.9678	100m	1:25K map	480	3	10	1993	R. Mesibov		QVMAG
Tasmaniosoma	armatum	1M	R. Mesibov	QVMAG	23:46488			Fern Glade Reserve	Tas	-41.0803	145.9264	100m	1:25K map	10-40	30	10	1993	R. Mesibov		QVMAG
Tasmaniosoma	armatum	6M + 4F	R. Mesibov	QVMAG	23:46489			Pateena	Tas	-41.5303	147.1128	100m	1:25K map	190	22	11	1993	R. Mesibov		QVMAG
Tasmaniosoma	armatum	6M	R. Mesibov	QVMAG	23:46490			South Croppies Point	Tas	-40.8694	147.59	100m	QVMAG records	<10	23	11	1993	T. Kingston + J. Griffith	pitfall	QVMAG
Tasmaniosoma	armatum	1M	R. Mesibov	QVMAG	23:46491			Mountain Vale Hill	Tas	-41.6933	146.8933	250m	1:25K map	260	9	12	1993	R. Mesibov		QVMAG
Tasmaniosoma	armatum	2M	R. Mesibov	QVMAG	23:46492			Prospect	Tas	-41.4825	147.1428	100m	1:25K map	130	1	1	1994	R. Mesibov		QVMAG
Tasmaniosoma	armatum	1M	R. Mesibov	QVMAG	23:46493			Duncraggen Hill area	Tas	-41.0847	147.3764	100m	1:25K map	140	7	1	1994	R. Mesibov		QVMAG
Tasmaniosoma	armatum	2M	R. Mesibov	QVMAG	23:46494			Trevallyn State Recreation Area	Tas	-41.4428	147.0947	100m	QVMAG records	160	19	4	1994	J. Griffith		QVMAG
Tasmaniosoma	armatum	1M	R. Mesibov	QVMAG	23:46495			Lisle Creek	Tas	-41.1639	147.3433	100m	1:25K map	90	6	7	1994	R. Mesibov		QVMAG
Tasmaniosoma	armatum	1M + 2F	R. Mesibov	QVMAG	23:46496			Oakmount	Tas	-41.5644	147.1453	100m	1:25K map	190	20	7	1994	R. Mesibov		QVMAG
Tasmaniosoma	armatum	1M	R. Mesibov	QVMAG	23:46497			Weavers Creek	Tas	-41.4647	147.4061	100m	1:25K map	600	30	7	1994	R. Mesibov + T. Moule		QVMAG
Tasmaniosoma	armatum	1M	R. Mesibov	QVMAG	23:46498			Tea-Tree Rivulet	Tas	-42.7069	147.8256	100m	K. Michaels advice	350		7	1994	G. Blake + K. Michaels	pitfall	QVMAG
Tasmaniosoma	armatum	1M	R. Mesibov	QVMAG	23:46499			Lisle - E. nitens plantation	Tas	-41.2161	147.3472	1km	R. Bashford advice		28	9	1994	R. Bashford		QVMAG
Tasmaniosoma	armatum	1M	R. Mesibov	QVMAG	23:46500			Pumphouse Point	Tas	-42.1103	146.2067	100m	QVMAG records	740	7	12	1994	T. Kingston		QVMAG
Tasmaniosoma	armatum	1M + 1F	R. Mesibov	QVMAG	23:46501		in copula	Weavers Creek area	Tas	-41.4422	147.3664	100m	1:25K map	720	23	3	1995	R. Mesibov		QVMAG
Tasmaniosoma	armatum	1M + 1F	R. Mesibov	QVMAG	23:46502			Weavers Creek area	Tas	-41.4422	147.3664	100m	1:25K map	720	23	3	1995	R. Mesibov		QVMAG
Tasmaniosoma	armatum	1M	R. Mesibov	QVMAG	23:46503			Kangaroo Hills	Tas	-41.5117	147.5467	100m	1:25K map	530	15	6	1995	R. Mesibov		QVMAG
Tasmaniosoma	armatum	1M	R. Mesibov	QVMAG	23:46504			Sawpit Hill	Tas	-41.5303	147.4114	100m	1:25K map	480	15	6	1995	R. Mesibov		QVMAG
Tasmaniosoma	armatum	1M	R. Mesibov	QVMAG	23:46505			Dog Trap Saddle	Tas	-41.5064	147.3272	100m	1:25K map	300	1	8	1995	R. Mesibov		QVMAG
Tasmaniosoma	armatum	2M	R. Mesibov	QVMAG	23:46506			Tressick Hills	Tas	-41.4406	147.2864	100m	1:25K map	460	15	10	1995	R. Mesibov + T. Moule		QVMAG
Tasmaniosoma	armatum	2M	R. Mesibov	QVMAG	23:46507			Point Sorell	Tas	-41.1303	146.5439	250m	1:25K map	<10	13	10	1996	R. Mesibov		QVMAG
Tasmaniosoma	armatum	1M	R. Mesibov	QVMAG	23:46508			Waddamana	Tas	-42.1261	146.7472	1km	C. Brockmann advice		25	11	1996	C. Brockmann	21-25 Nov 1996	QVMAG
Tasmaniosoma	armatum	1M	R. Mesibov	QVMAG	23:46509			Waddamana area	Tas	-42.1308	146.7558	1km	C. Brockmann advice	650	24	12	1996	C. Brockmann		QVMAG
Tasmaniosoma	armatum	2M	R. Mesibov	QVMAG	23:46510			Ravenswood + Waverley	Tas	-41.4167	147.1939	1km	C. Brockmann advice	110	29	12	1996	C. Brockmann		QVMAG
Tasmaniosoma	armatum	1M	R. Mesibov	QVMAG	23:46511			Poatina Intake Road - Great Lake	Tas	-41.8356	146.84	100m	1:25K map	1080	9	2	1997	R. Mesibov		QVMAG
Tasmaniosoma	armatum	1M	R. Mesibov	QVMAG	23:46512		gonopods missing	Stony Rises	Tas	-41.3392	146.5531	100m	1:25K map	240	28	2	1997	R. Mesibov		QVMAG
Tasmaniosoma	armatum	1M	R. Mesibov	QVMAG	23:46513			Four Springs Creek	Tas	-41.395	146.8531	100m	1:25K map	170	16	3	1997	R. Mesibov		QVMAG
Tasmaniosoma	armatum	1M	R. Mesibov	QVMAG	23:46514			Poatina	Tas	-41.8039	146.9556	100m	1:25K map	310	28	3	1997	T. Moule		QVMAG
Tasmaniosoma	armatum	3M	R. Mesibov	QVMAG	23:46515			Back Creek area	Tas	-41.6861	146.9906	100m	1:25K map	200	30	3	1997	R. Mesibov + T. Moule + R. van Riet		QVMAG
Tasmaniosoma	armatum	1M	R. Mesibov	QVMAG	23:46516			Brady Kayes Lookout	Tas	-41.4931	147.5369	100m	1:25K map	470	1	11	1997	R. Mesibov + R. van Riet		QVMAG
Tasmaniosoma	armatum	1M	R. Mesibov	QVMAG	23:46517			N of Porters Bridge	Tas	-41.4911	146.7342	100m	1:25K map	250	5	11	1997	R. Mesibov		QVMAG
Tasmaniosoma	armatum	2M	R. Mesibov	QVMAG	23:46518			Merthyr Park	Tas	-41.2392	147.1875	250m	QVMAG records		3	11	1998	T. Kingston et al.	pitfalls	QVMAG
Tasmaniosoma	armatum	7M	R. Mesibov	QVMAG	23:46519			Merthyr Park	Tas	-41.2392	147.1875	250m	QVMAG records		24	11	1998	T. Kingston et al.		QVMAG
Tasmaniosoma	armatum	1M	R. Mesibov	QVMAG	23:46520			Lefroy	Tas	-41.1756	147.0689	25m	Forestry Tasmania advice		1	3	2003	B. Yaxley	pitfall - LF111 CON Plot B200 Pit 4 - FT25202	QVMAG
Tasmaniosoma	armatum	1M + 2F	R. Mesibov	QVMAG	23:46521			Mt Direction	Tas	-41.2411	147.0206	100m	W. Clarkson advice		10	7	2004	W. Clarkson		QVMAG
Tasmaniosoma	armatum	1M	R. Mesibov	QVMAG	23:46522			Gardners Ridge	Tas	-41.5369	146.5283	25m	GPS	420	7	11	2004	R. Mesibov		QVMAG
Tasmaniosoma	armatum	4M	R. Mesibov	QVMAG	23:46523			Deddington Road near bridge	Tas	-41.5733	147.4583	100m	K. Bonham advice	280	23	11	2004	K. Bonham		QVMAG
Tasmaniosoma	armatum	1M	R. Mesibov	QVMAG	23:46524			Penguin	Tas	-41.1128	146.0556	100m	1:25K map	60	1	12	2004	R. Mesibov		QVMAG
Tasmaniosoma	armatum	3M	R. Mesibov	QVMAG	23:46525			Lagoon Bay	Tas	-42.8817	147.9589	500m	A. Richardson advice			1	2005	S. Rickers	transect 3e	QVMAG
Tasmaniosoma	armatum	2M + 6F + 1 juv	R. Mesibov	QVMAG	23:46526			Mt Barrow	Tas	-41.3442	147.3553	100m	W. Clarkson advice	430	1	8	2005	W. Clarkson + L. Clarkson		QVMAG
Tasmaniosoma	armatum	2M + 5F	R. Mesibov	QVMAG	23:46527			Mt Barrow	Tas	-41.3475	147.3767	100m	W. Clarkson advice	550	1	8	2005	W. Clarkson + L. Clarkson		QVMAG
Tasmaniosoma	armatum	1F	R. Mesibov	QVMAG	23:46528			Patersonia	Tas	-41.2911	147.3442	100m	W. Clarkson advice	490	29	8	2005	W. Clarkson + L. Clarkson		QVMAG
Tasmaniosoma	armatum	11F	R. Mesibov	QVMAG	23:46529			Patersonia	Tas	-41.3008	147.3333	100m	W. Clarkson advice	410	29	8	2005	W. Clarkson + L. Clarkson		QVMAG
Tasmaniosoma	armatum	1M + 2F + 1 juv	R. Mesibov	QVMAG	23:46530			Patersonia	Tas	-41.31	147.3347	100m	W. Clarkson advice	410	29	8	2005	W. Clarkson + L. Clarkson		QVMAG
Tasmaniosoma	armatum	2M + 7F	R. Mesibov	QVMAG	23:46531			Blessington	Tas	-41.495	147.3919	25m	GPS	330	2	9	2005	W. Clarkson + L. Clarkson		QVMAG
Tasmaniosoma	armatum	1M + 8F	R. Mesibov	QVMAG	23:46532			Wattle Corner	Tas	-41.4808	147.5358	25m	GPS	410	2	9	2005	W. Clarkson + L. Clarkson		QVMAG
Tasmaniosoma	armatum	8F + 1 juv	R. Mesibov	QVMAG	23:46533			Burns Creek	Tas	-41.4575	147.4725	25m	GPS	440	2	9	2005	W. Clarkson + L. Clarkson		QVMAG
Tasmaniosoma	armatum	1M + 2F	R. Mesibov	QVMAG	23:46534			Burns Creek	Tas	-41.4544	147.4758	25m	GPS	460	2	9	2005	W. Clarkson + L. Clarkson		QVMAG
Tasmaniosoma	armatum	3M + 1F	R. Mesibov	QVMAG	23:46535			Blessington	Tas	-41.5031	147.3808	25m	GPS	360	2	9	2005	W. Clarkson + L. Clarkson		QVMAG
Tasmaniosoma	armatum	1M	R. Mesibov	QVMAG	23:46536			between Lilydale and Patersonia	Tas	-41.3656	147.2314	25m	GPS		5	9	2005	W. Clarkson + L. Clarkson		QVMAG
Tasmaniosoma	armatum	1M	R. Mesibov	QVMAG	23:46537			between Lilydale and Patersonia	Tas	-41.3683	147.2422	25m	GPS		5	9	2005	W. Clarkson + L. Clarkson		QVMAG
Tasmaniosoma	armatum	1M	R. Mesibov	QVMAG	23:46538			Tasman Peninsula	Tas	-43.1325	147.8561	25m	GPS		8	9	2005	W. Clarkson + L. Clarkson		QVMAG
Tasmaniosoma	armatum	1F	R. Mesibov	QVMAG	23:46539			Port Arthur	Tas	-43.1339	147.8564	25m	GPS		9	9	2005	W. Clarkson + L. Clarkson		QVMAG
Tasmaniosoma	armatum	3M	R. Mesibov	QVMAG	23:46540			Brushy Rivulet	Tas	-41.4789	146.8336	100m	1:25K map	170	8	1	2006	R. Mesibov + W. Clarkson		QVMAG
Tasmaniosoma	armatum	1M	R. Mesibov	QVMAG	23:46541			Moreys Bay - Schouten Island	Tas	-42.3003	148.28	100m	K. Bonham advice	10	8	1	2006	K. Bonham		QVMAG
Tasmaniosoma	armatum	1F	R. Mesibov	QVMAG	23:46542			Spur N of Milligans Hill - Schouten Island	Tas	-42.3067	148.2692	100m	K. Bonham advice	200	9	1	2006	K. Bonham		QVMAG
Tasmaniosoma	armatum	1M	R. Mesibov	QVMAG	23:46543			Francistown	Tas	-43.3044	146.9853	100m	K. Bonham advice		4	2	2006	K. Bonham		QVMAG
Tasmaniosoma	armatum	3M	R. Mesibov	QVMAG	23:46544			Green Tier Creek	Tas	-42.2144	147.7528	100m	GPS	510	24	3	2007	R. Mesibov		QVMAG
Tasmaniosoma	armatum	2M + 1F	R. Mesibov	QVMAG	23:46545			Eaglehawk Tier	Tas	-41.3228	147.2175	100m	W. Clarkson advice	380	29	8	2006	W. Clarkson + L. Clarkson		QVMAG
Tasmaniosoma	armatum	1M	R. Mesibov	QVMAG	23:46546			Frankford Highway	Tas	-41.2975	146.7122	100m	W. Clarkson advice	170	1	10	2006	W. Clarkson + L. Clarkson		QVMAG
Tasmaniosoma	armatum	1M + 4F	R. Mesibov	QVMAG	23:46547			Lake Leake	Tas	-42.0256	147.7817	25m	GPS	580	22	7	2005	R. Mesibov + T. Moule		QVMAG
Tasmaniosoma	armatum	2M	R. Mesibov	QVMAG	23:46548			Lake Leake	Tas	-42.0047	147.7922	100m	W. Clarkson advice		23	4	2006	W. Clarkson + L. Clarkson		QVMAG
Tasmaniosoma	armatum	6M + 6F	R. Mesibov	QVMAG	23:46567			Lake Leake	Tas	-42.0044	147.7936	25m	GPS	580	4	4	2009	R. Mesibov		QVMAG
Tasmaniosoma	armatum	3M	R. Mesibov	QVMAG	23:46613			Diamond Tier	Tas	-42.1625	146.8356	100m	1:25K map	820	16	7	2000	R. Mesibov + T. Moule		QVMAG
Tasmaniosoma	armatum	1F	R. Mesibov	QVMAG	23:46619			Bracknell	Tas	-41.6625	146.9606	100m	1:25K map	200	18	10	1993	R. Mesibov		QVMAG
Tasmaniosoma	armatum	1F	R. Mesibov	QVMAG	23:46620			Liffey	Tas	-41.6661	146.8561	100m	1:25K map	330	9	12	1993	R. Mesibov		QVMAG
Tasmaniosoma	armatum	1F	R. Mesibov	QVMAG	23:46621			Pumphouse Point	Tas	-42.1075	146.2056	100m	QVMAG records	740	9	12	1994	T. Kingston	pitfall 32	QVMAG
Tasmaniosoma	armatum	1F	R. Mesibov	QVMAG	23:46622			Port Sorell	Tas	-41.1581	146.5233	100m	1:25K map	40	13	10	1996	R. Mesibov + C. Brockmann		QVMAG
Tasmaniosoma	armatum	1F	R. Mesibov	QVMAG	23:46623			Latrobe area	Tas	-41.2053	146.4217	100m	1:25K map	50	25	6	1997	R. Mesibov		QVMAG
Tasmaniosoma	armatum	1F	R. Mesibov	QVMAG	23:46624			Long Ridge	Tas	-41.5764	146.62	250m	1:25K map	370	24	8	1997	R. Mesibov		QVMAG
Tasmaniosoma	armatum	1F	R. Mesibov	QVMAG	23:46625			Dysodile Hills	Tas	-41.3136	146.4614	100m	1:25K map	60	27	6	1997	R. Mesibov		QVMAG
Tasmaniosoma	armatum	1F	R. Mesibov	QVMAG	23:46626			Bonneys Creek	Tas	-41.2667	146.4511	100m	1:25K map	60	9	10	1997	R. Mesibov		QVMAG
Tasmaniosoma	armatum	1F + 1 juv	R. Mesibov	QVMAG	23:46627			on 'The Avenue' property	Tas	-41.4133	146.5706	100m	1:25K map	200	13	10	1997	R. Mesibov		QVMAG
Tasmaniosoma	armatum	2F	R. Mesibov	QVMAG	23:46628			Christmas Hill	Tas	-41.4619	146.6158	100m	1:25K map	500	9	9	2001	R. Mesibov + T. Moule		QVMAG
Tasmaniosoma	armatum	1F	R. Mesibov	QVMAG	23:46629			Serpentine Rivulet	Tas	-42.1067	146.52	100m	K. Bonham advice	780	22	11	2004	K. Bonham		QVMAG
Tasmaniosoma	armatum	1F	R. Mesibov	QVMAG	23:46630			Scotch Bobs Creek - Arthurs Lake	Tas	-41.9219	146.8975	100m	K. Bonham advice	960	26	11	2004	K. Bonham		QVMAG
Tasmaniosoma	armatum	1F	R. Mesibov	QVMAG	23:46631			Healeys Gully	Tas	-41.2378	146.2794	100m	1:25K map		4	9	2005	R. Mesibov + W. Clarkson + L. Clarkson		QVMAG
Tasmaniosoma	armatum	4M + 2F	R. Mesibov	QVMAG	23:46651			Mt Barrow Road	Tas	-41.3489	147.3764	25m	GPS	470	18	7	2009	R. Mesibov		QVMAG
Tasmaniosoma	armatum	1F	R. Mesibov	QVMAG	23:46788			Five Mile Marsh	Tas	-42.2161	146.6681	100m	A. Richardson advice	830	27	1	1993	A. Richardson		QVMAG
Tasmaniosoma	armatum	1F	R. Mesibov	QVMAG	23:46789			Retreat	Tas	-41.1239	147.1872	100m	QVMAG records	130	14	7	1993	T. Kingston et al.	TSF063	QVMAG
Tasmaniosoma	armatum	1F	R. Mesibov	QVMAG	23:46790			Boyer	Tas	-42.7614	147.1042	100m	A. Richardson advice	100	13	10	1993	A. Richardson		QVMAG
Tasmaniosoma	armatum	1F	R. Mesibov	QVMAG	23:46791			Rufus Lagoons	Tas	-41.5744	147.0386	100m	1:25K map	170	22	11	1993	R. Mesibov		QVMAG
Tasmaniosoma	armatum	1F	R. Mesibov	QVMAG	23:46792			Rose Rivulet	Tas	-41.5308	147.3047	100m	1:25K map	170	23	11	1993	R. Mesibov		QVMAG
Tasmaniosoma	armatum	1F	R. Mesibov	QVMAG	23:46793			Shepherds Rivulet	Tas	-41.2003	147.2603	100m	1:25K map	150	6	7	1994	R. Mesibov		QVMAG
Tasmaniosoma	armatum	1F	R. Mesibov	QVMAG	23:46794			Woolshed Creek	Tas	-41.5178	147.3992	100m	1:25K map	440	20	7	1994	R. Mesibov		QVMAG
Tasmaniosoma	armatum	1F	R. Mesibov	QVMAG	23:46795			Foons Hill	Tas	-41.4017	147.34	100m	1:25K map	760	4	8	1994	R. Mesibov + D. Soccol		QVMAG
Tasmaniosoma	armatum	1F	R. Mesibov	QVMAG	23:46796			Weavers Creek area	Tas	-41.4333	147.3653	100m	1:25K map	700	4	8	1994	R. Mesibov + D. Soccol		QVMAG
Tasmaniosoma	armatum	3F	R. Mesibov	QVMAG	23:46797			North Esk River	Tas	-41.4944	147.3739	100m	1:25K map	350	14	7	1995	R. Mesibov + M. Bruyn		QVMAG
Tasmaniosoma	armatum	1F	R. Mesibov	QVMAG	23:46798			Blacksnake Marsh	Tas	-41.4678	147.5056	100m	1:25K map	460	31	7	1995	R. Mesibov		QVMAG
Tasmaniosoma	armatum	2F	R. Mesibov	QVMAG	23:46799			River O'Plain Creek	Tas	-41.4931	147.5022	100m	1:25K map	400	7	8	1995	R. Mesibov		QVMAG
Tasmaniosoma	armatum	1F	R. Mesibov	QVMAG	23:51479			Bullocks Hunting Ground	Tas	-41.4453	147.3019	100m	1:25K map	310	8	8	1995	R. Mesibov		QVMAG
Tasmaniosoma	armatum	1F	R. Mesibov	QVMAG	23:51480			Englishmans Gully	Tas	-41.8864	147.58	100m	1:25K map	350	9	3	1996	R. Mesibov		QVMAG
Tasmaniosoma	armatum	1F	R. Mesibov	QVMAG	23:51481			Myrtle Gully	Tas	-42.8925	147.255	100m	C. Brockmann advice	480	13	3	1997	C. Brockmann		QVMAG
Tasmaniosoma	armatum	1M	R. Mesibov	QVMAG	23:51482			Hop Pole Creek	Tas	-41.8692	147.9775	100m	QVMAG records	540		9	1999	S. Griffiths		QVMAG
Tasmaniosoma	armatum	1F	R. Mesibov	QVMAG	23:51483			Tiger Creek	Tas	-42.2808	147.8553	100m	1:25K map	330	1	7	2000	R. Mesibov + T. Moule		QVMAG
Tasmaniosoma	armatum	1F	R. Mesibov	QVMAG	23:51484			Woodsdale	Tas	-42.4736	147.5756	100m	1:25K map	370	3	11	2001	R. Mesibov + T. Moule		QVMAG
Tasmaniosoma	armatum	1F	R. Mesibov	QVMAG	23:51485			near Fingerpost Hill	Tas	-41.3508	147.1447	1km	C. Reid advice		6	9	2003	C. Reid		QVMAG
Tasmaniosoma	armatum	1F	R. Mesibov	QVMAG	23:51486			Coal River Gorge	Tas	-42.4789	147.4006	100m	K. Bonham advice	200	5	10	2003	K. Bonham		QVMAG
Tasmaniosoma	armatum	1F	R. Mesibov	QVMAG	23:51487			Betsey Island	Tas	-43.0467	147.4839	100m	K. Bonham advice		16	3	2006	K. Bonham		QVMAG
Tasmaniosoma	armatum	2F	R. Mesibov	QVMAG	23:51488			Eaglehawk Tier	Tas	-41.3236	147.2189	100m	W. Clarkson advice	360	5	6	2006	W. Clarkson + L. Clarkson		QVMAG
Tasmaniosoma	armatum	1M	R. Mesibov	QVMAG	23:51553		fragment of dead specimen	NW of Triabunna	Tas	-42.4547	147.8928	25m	GPS	300	25	8	2009	R. Mesibov		QVMAG
Tasmaniosoma	armatum	1M	R. Mesibov	QVMAG	23:51790			Flat Rock	Tas	-42.6028	147.2753	25m	R. Raven advice	400	20	3	2010	R. Raven + C. Young	converted from GPS AGD66	QVMAG
Tasmaniosoma	armatum	1F	R. Mesibov	QVMAG	23:51844			Henslowes Road	Tas	-41.1656	146.1472	25m	GPS	<10	17	6	2010	R. Mesibov		QVMAG
Tasmaniosoma	armatum	1F	R. Mesibov	QVMAG	23:51903			Lovetts Flat Road	Tas	-41.3033	146.4586	25m	GPS	130	29	8	2010	R. Mesibov		QVMAG
Tasmaniosoma	armatum	2M	R. Mesibov	QVMAG	23:52185			Blythe River	Tas	-41.0844	145.9756	50m	Google Earth	30	19	2	2012	R. Mesibov + T. Moule		QVMAG
Tasmaniosoma	armatum	1M	R. Mesibov	QVMAG	23:52188			Blythe River	Tas	-41.0847	145.9722	200m	GPS	10	4	9	2011	R. Mesibov	along riverside track	QVMAG
Tasmaniosoma	armatum	1M + 1F	R. Mesibov	QVMAG	23:52202			Skullbone Plains site S2	Tas	-42.0522	146.3356	25m	GPS	980	27	2	2012	K. Bonham	Kenneth Lagoon - woodland	QVMAG
Tasmaniosoma	armatum	1M	R. Mesibov	QVMAG	23:52203			Skullbone Plains site S12	Tas	-42.0211	146.3522	25m	GPS	970	29	2	2012	K. Bonham	near main junction - tall open forest	QVMAG
Tasmaniosoma	armatum	2M	R. Mesibov	QVMAG	23:52241			Mt Direction	Tas	-41.2394	147.0306	25m	GPS	320	25	4	2012	W. Clarkson + L. Clarkson	340m on label	QVMAG
Tasmaniosoma	armatum	2M	R. Mesibov	QVMAG	23:52242			Mt Direction	Tas	-41.2414	147.0325	25m	GPS	370	25	4	2012	W. Clarkson + L. Clarkson	380m on label	QVMAG
Tasmaniosoma	armatum	4M + 1F	R. Mesibov	QVMAG	23:52243			Mt Direction	Tas	-41.2411	147.0189	25m	GPS	140	25	4	2012	W. Clarkson + L. Clarkson		QVMAG
Tasmaniosoma	armatum	1M	R. Mesibov	QVMAG	23:52244			Mt Direction	Tas	-41.2408	147.0231	25m	GPS	190	6	5	2012	W. Clarkson + L. Clarkson	210m on label	QVMAG
Tasmaniosoma	armatum	2M	R. Mesibov	QVMAG	23:52257			Prospect Vale	Tas	-41.4808	147.1181	25m	GPS	180	17	5	2012	W. Clarkson	170m on label	QVMAG
Tasmaniosoma	armatum	5M + 2F	R. Mesibov	QVMAG	23:52477			Oakmount	Tas	-41.5611	147.1431	25m	GPS	210	18	6	2012	R. Mesibov + T. Moule		QVMAG
Tasmaniosoma	armatum	1M + 1F	R. Mesibov	QVMAG	23:52478			Oakmount	Tas	-41.5644	147.145	25m	GPS	200	18	6	2012	R. Mesibov + T. Moule		QVMAG
Tasmaniosoma	armatum	1M	R. Mesibov	QVMAG	23:53574			Wielangta Road - Sandspit Reserve	Tas	-42.7086	147.8406	25m	GPS	210	4	7	2012	R. Mesibov + D.A. Nguyen		QVMAG
Tasmaniosoma	armatum	1M	R. Mesibov	QVMAG	23:53586			Prossers Road	Tas	-41.3558	147.2239	25m	label data	410	23	6	2012	W. Clarkson		QVMAG
Tasmaniosoma	armatum	2M	R. Mesibov	QVMAG	23:53594			Windermere	Tas	-41.3022	146.9825	25m	label data	40	17	6	2012	W. Clarkson + L. Clarkson		QVMAG
Tasmaniosoma	armatum	3M	R. Mesibov	QVMAG	23:53596			Windermere	Tas	-41.3067	146.9789	25m	label data	20	17	6	2012	W. Clarkson + L. Clarkson		QVMAG
Tasmaniosoma	armatum	1M	R. Mesibov	QVMAG	23:53601			Storys Creek Road	Tas	-41.6772	147.7033	25m	label data	750	13	10	2012	W. Clarkson + L. Clarkson		QVMAG
Tasmaniosoma	armatum	2M	R. Mesibov	QVMAG	23:53620			Great Lake at Tods Corner Road turnoff	Tas	-41.9964	146.7833	100m	Google Earth	1070	2	3	2013	C. Reid	under stones	QVMAG
Tasmaniosoma	armatum	1M	R. Mesibov	QVMAG	23:53666			Rossarden Road	Tas	-41.6514	147.7531	50m	GPS	620	14	9	2013	W. Clarkson + L. Clarkson		QVMAG
Tasmaniosoma	armatum	1M	R. Mesibov	QVMAG	23:53667			Rossarden Road	Tas	-41.6697	147.7372	50m	GPS	620	14	9	2013	W. Clarkson + L. Clarkson		QVMAG
Tasmaniosoma	armatum	2M	R. Mesibov	QVMAG	23:53676			Rossarden Road	Tas	-41.6467	147.7564	25m	GPS	630	6	10	2013	W. Clarkson + L. Clarkson		QVMAG
Tasmaniosoma	armatum	1M	R. Mesibov	QVMAG	23:53677			Rossarden Road	Tas	-41.6419	147.7544	25m	GPS	630	6	10	2013	W. Clarkson + L. Clarkson		QVMAG
Tasmaniosoma	armatum	1M	R. Mesibov	QVMAG	23:53678			Rossarden Road	Tas	-41.6383	147.7547	25m	GPS	630	6	10	2013	W. Clarkson + L. Clarkson		QVMAG
Tasmaniosoma	armatum	1M + 2F	R. Mesibov	QVMAG	23:53700			Rossarden area	Tas	-41.6353	147.7447	25m	GPS	730	11	11	2013	R. Mesibov		QVMAG
Tasmaniosoma	armatum	5M	R. Mesibov	QVMAG	23:53801			Trevallyn State Recreation Area	Tas	-41.4478	147.0947	50m	Google Earth	210	6	6	2014	R. Mesibov + T. Moule		QVMAG
Tasmaniosoma	armatum	1M	R. Mesibov	QVMAG	23:53802			Trevallyn State Recreation Area	Tas	-41.4417	147.08	25m	Google Earth	150	6	6	2014	R. Mesibov		QVMAG
Tasmaniosoma	armatum	5M	R. Mesibov	QVMAG	23:53803			Trevallyn State Recreation Area	Tas	-41.4431	147.0928	25m	Google Earth	200	6	6	2014	R. Mesibov		QVMAG
Tasmaniosoma	armatum	1M	R. Mesibov	QVMAG	23:53806			South Esk River near Bass Highway	Tas	-41.5242	147.0603	100m	GPS	140	8	6	2014	W. Clarkson + L. Clarkson		QVMAG
Tasmaniosoma	armatum	1F	R. Mesibov	QVMAG	23:53810			W of Travellers Rest	Tas	-41.4864	147.0769	25m	GPS	170	14	6	2014	R. Mesibov + W. Clarkson + L. Clarkson		QVMAG
Tasmaniosoma	armatum	2M	R. Mesibov	QVMAG	23:53814			Birralee Road	Tas	-41.4828	146.8292	25m	GPS	200	18	6	2014	R. Mesibov		QVMAG
Tasmaniosoma	armatum	1F	R. Mesibov	QVMAG	23:53815			Porters Bridge Road	Tas	-41.5	146.7439	25m	GPS	240	18	6	2014	R. Mesibov		QVMAG
Tasmaniosoma	armatum	1F	R. Mesibov	QVMAG	23:53816			Porters Bridge Road	Tas	-41.5014	146.7425	25m	GPS	240	18	6	2014	R. Mesibov		QVMAG
Tasmaniosoma	armatum	1M	R. Mesibov	QVMAG	23:53819			Trevallyn State Recreation Area	Tas	-41.4367	147.0939	25m	GPS	200	21	6	2014	R. Mesibov		QVMAG
Tasmaniosoma	armatum	1M	R. Mesibov	QVMAG	23:53827			Tarraleah	Tas	-42.2867	146.4569	50m	GPS	620	6	7	2014	S. Velez + R. Mesibov		QVMAG
Tasmaniosoma	armatum	1M + 1F	R. Mesibov	QVMAG	23:53828			McKays Road NE of Lake Leake	Tas	-42.0042	147.8517	25m	GPS	710	7	7	2014	S. Velez + R. Mesibov		QVMAG
Tasmaniosoma	armatum	1F	R. Mesibov	QVMAG	23:53838			Evandale Bridge	Tas	-41.5747	147.2372	25m	GPS	150	18	7	2014	R. Mesibov		QVMAG
Tasmaniosoma	armatum	2M	R. Mesibov	QVMAG	23:53839			Granville Street Reserve - Launceston	Tas	-41.4569	147.1369	25m	GPS	90	18	7	2014	R. Mesibov		QVMAG
Tasmaniosoma	armatum	3M	R. Mesibov	QVMAG	23:53840		vinegar treated	Waterhouse Point	Tas	-40.8308	147.6683	25m	GPS	20	23	7	2014	R. Mesibov		QVMAG
Tasmaniosoma	armatum	2M	R. Mesibov	QVMAG	23:53843		1M as fragments	W of 'Aberfoyle' property	Tas	-41.7239	147.7956	25m	GPS	230	27	8	2014	R. Mesibov		QVMAG
Tasmaniosoma	armatum	2M	R. Mesibov	QVMAG	23:53844			N of 'Aberfoyle' property	Tas	-41.7031	147.7967	50m	GPS	340	27	8	2014	R. Mesibov		QVMAG
Tasmaniosoma	armatum	1M	R. Mesibov	QVMAG	23:53845			N of 'Aberfoyle' property	Tas	-41.7053	147.7967	25m	GPS	320	27	8	2014	R. Mesibov		QVMAG
Tasmaniosoma	armatum	1M	R. Mesibov	QVMAG	23:53847			NE of 'Aberfoyle' property	Tas	-41.7031	147.8025	25m	GPS	280	3	9	2014	R. Mesibov		QVMAG
Tasmaniosoma	armatum	2M	R. Mesibov	TMAG	J1239			Saddle between Buckland and Runnymede	Tas	-42.6167	147.6467	2km	Google Earth		15	8	1972	P.M. Johns + J.L. Hickman		TMAG
Tasmaniosoma	armatum	2 specimens	R. Mesibov	WAM	T73063			Lake Leake	Tas	-42.0072	147.7964	5km	Google Earth				1934	D. Spargo		WAM
Tasmaniosoma	armatum	1M + 1 juv	R. Mesibov	WAM	T73067			Cataract Gorge	Tas	-41.45	147.1667	2km	WAM database		1	9	1990	M.S. Harvey + M.E. Blosfelds	under rocks	WAM
Tasmaniosoma	armatum	2M	K. Verhoeff	ZSM	slides A20033578 + A20033579 - alcohol A20052437	syntypes		Lake Leake	Tas	-42	147.8	5km	Google Earth					G.E. Nicholls		Verhoeff (1936) + ZSM
Tasmaniosoma	aureorivum	3M + 3F	R. Mesibov	QVMAG	23:12120	paratypes		Growling Swallet - Junee-Florentine	Tas	-42.6883	146.4997	1km	Tasmanian Government gazetteer		26	3	1989	S. Eberhard	Glowworm chamber - field no. JF36-10	QVMAG
Tasmaniosoma	aureorivum	1M	R. Mesibov	QVMAG	23:12972	paratype		Ray Benders Cave - Risbys Basin - Junee-Florentine	Tas	-42.7697	146.6042	2km	Tasmanian Government gazetteer		10	6	1992	S. Eberhard		QVMAG
Tasmaniosoma	aureorivum	1M	R. Mesibov	QVMAG	23:46599	holotype		Gold Creek	Tas	-42.7947	146.5844	100m	1:25K map	570	24	2	1994	R. Mesibov		QVMAG
Tasmaniosoma	australe	1M + 1F	R. Mesibov	QVMAG	23:46570			near Hastings Caves	Tas	-43.4131	146.8742	5km	Google Earth		5	12	1952	V.V. Hickman		QVMAG
Tasmaniosoma	australe	1M + 1F	R. Mesibov	QVMAG	23:46571			Tarn Shelf - Mt Field	Tas	-42.6814	146.5767	100m	B. Yaxley advice	1240	21	3	2000	B. Yaxley		QVMAG
Tasmaniosoma	australe	1M	R. Mesibov	QVMAG	23:46572			Mt Weld pitfall WD1100P45U	Tas	-43.0058	146.5897	100m	Mt Weld transect establishment report	1100	29	3	2001	N. Doran + R. Bashford	sample FT180	QVMAG
Tasmaniosoma	australe	1M	R. Mesibov	QVMAG	23:46573			Mt Weld pitfall WD1200P5U	Tas	-43.0067	146.5839	100m	Mt Weld transect establishment report	1200	26	4	2001	N. Doran + R. Bashford	sample FT274	QVMAG
Tasmaniosoma	australe	1M	R. Mesibov	QVMAG	23:46574	holotype		Lake Osborne Track	Tas	-43.2178	146.7675	100m	K. Bonham advice	880	7	2	2004	K. Bonham		QVMAG
Tasmaniosoma	australe	3M + 2F	R. Mesibov	QVMAG	23:46575	paratypes		Lake Osborne Track	Tas	-43.2186	146.7661	100m	K. Bonham advice	900	13	2	2004	K. Bonham		QVMAG
Tasmaniosoma	australe	1M	R. Mesibov	QVMAG	23:53583			Lake Osborne track	Tas	-43.2183	146.7636	100m	label data	910	6	4	2013	K. Bonham + Tasmanian Field Naturalists Club	55G 480800 5214909	QVMAG
Tasmaniosoma	australe	2M	R. Mesibov	QVMAG	23:53869			Lake Osborne track	Tas	-43.2196	146.7655	25m	GPS	920	23	11	2014	K. Bonham	open moorland	QVMAG
Tasmaniosoma	barbatulum	2M	R. Mesibov	QVMAG	23:51512	paratypes		Scamander	Tas	-41.4458	148.2475	100m	R. Bashford advice	80		1	2001	R. Bashford	pitfall	QVMAG
Tasmaniosoma	barbatulum	1M	R. Mesibov	QVMAG	23:51521	paratype		Thompsons Marshes	Tas	-41.6983	148.2225	250m	1:100K map	490	9	6	1988	R. Mesibov		QVMAG
Tasmaniosoma	barbatulum	1M	R. Mesibov	QVMAG	23:51522	paratype		S of Dogwood Hill	Tas	-41.6853	148.18	250m	1:100K map	580	14	7	1988	R. Mesibov		QVMAG
Tasmaniosoma	barbatulum	1M	R. Mesibov	QVMAG	23:51554	holotype		Scamander	Tas	-41.4458	148.2475	100m	R. Bashford advice	80		1	2001	R. Bashford	pitfall	QVMAG
Tasmaniosoma	barbatulum	2M	R. Mesibov	QVMAG	23:52215			Nicholas Range	Tas	-41.5494	148.0792	50m	GPS	550	24	3	2012	R. Mesibov + W. Clarkson + L. Clarkson		QVMAG
Tasmaniosoma	barbatulum	3M	R. Mesibov	QVMAG	23:52216			Nicholas Range	Tas	-41.56	148.0922	25m	GPS	420	24	3	2012	R. Mesibov + W. Clarkson + L. Clarkson		QVMAG
Tasmaniosoma	barbatulum	1M	R. Mesibov	QVMAG	23:52245			Nicholas Range	Tas	-41.5417	148.0786	25m	GPS	570	14	5	2012	W. Clarkson + L. Clarkson		QVMAG
Tasmaniosoma	barbatulum	1M + 2F	R. Mesibov	QVMAG	23:53642			Dublin Town Road	Tas	-41.5369	148.1853	25m	GPS	580	26	7	2013	R. Mesibov + T. Moule		QVMAG
Tasmaniosoma	barbatulum	1F	R. Mesibov	QVMAG	23:53643			Dublin Town Road at North Sister	Tas	-41.5278	148.1739	25m	GPS	620	26	7	2013	R. Mesibov + T. Moule		QVMAG
Tasmaniosoma	barbatulum	1M	R. Mesibov	QVMAG	23:53649			Catos Road	Tas	-41.5056	148.1072	25m	GPS	200	27	7	2013	R. Mesibov + T. Moule		QVMAG
Tasmaniosoma	barbatulum	1M	R. Mesibov	QVMAG	23:53653			Mt Nicholas Road	Tas	-41.5475	148.0789	25m	GPS	580	27	7	2013	R. Mesibov + T. Moule		QVMAG
Tasmaniosoma	barbatulum	2M + 1F	R. Mesibov	QVMAG	23:53659			Cornwall	Tas	-41.5661	148.1408	25m	GPS	290	31	8	2013	R. Mesibov		QVMAG
Tasmaniosoma	barbatulum	3M + 1F	R. Mesibov	QVMAG	23:53660			Cornwall	Tas	-41.5547	148.1503	50m	GPS	470	31	8	2013	R. Mesibov		QVMAG
Tasmaniosoma	barbatulum	5M + 2F	R. Mesibov	QVMAG	23:53831			Mt Nicholas	Tas	-41.5608	148.095	25m	GPS	410	8	7	2014	S. Velez + R. Mesibov		QVMAG
Tasmaniosoma	barbatulum	2M	R. Mesibov	QVMAG	23:53857			Top Marshes Road	Tas	-41.5708	148.1811	25m	GPS	320	9	2	2015	R. Mesibov		QVMAG
Tasmaniosoma	barbatulum	13M	R. Mesibov	QVMAG	23:53861			Catos Road	Tas	-41.535	148.0842	50m	GPS	520	9	2	2015	R. Mesibov		QVMAG
Tasmaniosoma	bruniense	1M	R. Mesibov	QVMAG	23:51631	holotype		Cuthberts Road - South Bruny Island	Tas	-43.3992	147.2981	25m	GPS	340	27	10	2009	R. Mesibov		QVMAG
Tasmaniosoma	bruniense	3M + 6F + 4 juv	R. Mesibov	QVMAG	23:51633	paratypes		Staffords Road - South Bruny Island	Tas	-43.4367	147.2908	25m	GPS	170	1	7	2009	S. Tassell	Broadscale paired patch survey	QVMAG
Tasmaniosoma	bruniense	1 juv	R. Mesibov	QVMAG	23:51634	paratype		Mt Tobin - Bruny Island	Tas	-43.3986	147.32	100m	K. Bonham advice	180	6	2	2001	K. Bonham		QVMAG
Tasmaniosoma	bruniense	1M	R. Mesibov	QVMAG	not known		in 95% ethanol	Cuthberts Road - South Bruny Island	Tas	-43.3986	147.2997	25m	GPS	360	26	10	2009	R. Mesibov		QVMAG
Tasmaniosoma	cacofonix	1M	R. Mesibov	QVMAG	23:14938			Little Mt Horror	Tas	-41.0114	147.7981	100m	QVMAG records	200	11	1	1994	R. D'Orazio + D. Soccol		QVMAG
Tasmaniosoma	cacofonix	1M	R. Mesibov	QVMAG	23:46709			Big Boggy Creek	Tas	-41.0933	148.1194	100m	R. Bashford advice	150	1	12	1988	R. Bashford		QVMAG
Tasmaniosoma	cacofonix	1M	R. Mesibov	QVMAG	23:46710			Old Chum Dam area	Tas	-41.0717	148.0358	100m	R. Taylor advice	120	13	7	1989	P. Cale		QVMAG
Tasmaniosoma	cacofonix	1M	R. Mesibov	QVMAG	23:46711			Ansons River	Tas	-41.0497	148.2342	100m	R. Bashford advice	70	14	9	1989	R. Bashford		QVMAG
Tasmaniosoma	cacofonix	1M	R. Mesibov	QVMAG	23:46712			Old Chum Dam area	Tas	-41.0481	148.0508	100m	R. Taylor advice	120	22	8	1989	P. Cale		QVMAG
Tasmaniosoma	cacofonix	1M	R. Mesibov	QVMAG	23:46713			Old Chum Dam area	Tas	-41.0569	148.0439	100m	R. Taylor advice	140	2	10	1989	P. Cale		QVMAG
Tasmaniosoma	cacofonix	1M	R. Mesibov	QVMAG	23:46714			Old Chum Dam	Tas	-41.0472	148.0497	100m	R. Taylor advice	140	21	11	1989	P. Cale	pitfall	QVMAG
Tasmaniosoma	cacofonix	1M	R. Mesibov	QVMAG	23:46715			Old Chum Dam area	Tas	-41.0525	148.0425	100m	R. Taylor advice	170	19	12	1989	P. Cale	pitfall	QVMAG
Tasmaniosoma	cacofonix	1M	R. Mesibov	QVMAG	23:46716			Old Chum Dam area	Tas	-41.0497	148.0472	100m	R. Taylor advice	140	19	12	1989	P. Cale		QVMAG
Tasmaniosoma	cacofonix	1M	R. Mesibov	QVMAG	23:46717			Old Chum Dam area	Tas	-41.0544	148.0461	100m	R. Taylor advice	120	20	12	1989	P. Cale	pitfall	QVMAG
Tasmaniosoma	cacofonix	4M	R. Mesibov	QVMAG	23:46718			Old Chum Dam area	Tas	-41.0508	148.0414	100m	R. Taylor advice	200	23	1	1990	P. Cale		QVMAG
Tasmaniosoma	cacofonix	4M	R. Mesibov	QVMAG	23:46719			Old Chum Dam area	Tas	-41.0517	148.0472	100m	R. Taylor advice	120	23	1	1990	P. Cale		QVMAG
Tasmaniosoma	cacofonix	1M	R. Mesibov	QVMAG	23:46720			Old Chum Dam area	Tas	-41.0497	148.0472	100m	R. Taylor advice	140	23	1	1990	P. Cale		QVMAG
Tasmaniosoma	cacofonix	1M	R. Mesibov	QVMAG	23:46721			Old Chum Dam area	Tas	-41.0733	148.0333	100m	R. Taylor advice	120	24	1	1990	P. Cale	pitfall	QVMAG
Tasmaniosoma	cacofonix	1M	R. Mesibov	QVMAG	23:46722			Old Chum Dam area	Tas	-41.0725	148.0333	100m	R. Taylor advice	120	24	1	1990	P. Cale	pitfall	QVMAG
Tasmaniosoma	cacofonix	1M	R. Mesibov	QVMAG	23:46723			Old Chum Dam area	Tas	-41.0525	148.045	100m	R. Taylor advice	130	24	1	1990	P. Cale	pitfall	QVMAG
Tasmaniosoma	cacofonix	4M	R. Mesibov	QVMAG	23:46724			Old Chum Dam area	Tas	-41.0544	148.0461	100m	R. Taylor advice	120	24	1	1990	P. Cale		QVMAG
Tasmaniosoma	cacofonix	1M	R. Mesibov	QVMAG	23:46725			Old Chum Dam area	Tas	-41.0517	148.0472	100m	R. Taylor advice	120	27	2	1990	P. Cale		QVMAG
Tasmaniosoma	cacofonix	1M	R. Mesibov	QVMAG	23:46726			Old Chum Dam area	Tas	-41.0525	148.0367	100m	R. Taylor advice	180	28	2	1990	P. Cale	pitfall	QVMAG
Tasmaniosoma	cacofonix	1M	R. Mesibov	QVMAG	23:46727			Old Chum Dam area	Tas	-41.0553	148.0392	100m	R. Taylor advice	170	28	2	1990	P. Cale		QVMAG
Tasmaniosoma	cacofonix	1M	R. Mesibov	QVMAG	23:46728			Old Chum Dam area	Tas	-41.0572	148.0414	100m	R. Taylor advice	150	28	2	1990	P. Cale	pitfall	QVMAG
Tasmaniosoma	cacofonix	2M	R. Mesibov	QVMAG	23:46729			Old Chum Dam area	Tas	-41.0544	148.0461	100m	R. Taylor advice	120	28	2	1990	P. Cale		QVMAG
Tasmaniosoma	cacofonix	1M	R. Mesibov	QVMAG	23:46730			Old Chum Dam area	Tas	-41.0461	148.0472	100m	R. Taylor advice	180	27	3	1990	P. Cale	pitfall	QVMAG
Tasmaniosoma	cacofonix	1M	R. Mesibov	QVMAG	23:46731			Old Chum Dam area	Tas	-41.0742	148.0322	100m	R. Taylor advice	120	28	3	1990	P. Cale	pitfall	QVMAG
Tasmaniosoma	cacofonix	1M	R. Mesibov	QVMAG	23:46732			Old Chum Dam area	Tas	-41.0733	148.0333	100m	R. Taylor advice	120	28	3	1990	P. Cale		QVMAG
Tasmaniosoma	cacofonix	1M	R. Mesibov	QVMAG	23:46733			Old Chum Dam area	Tas	-41.0533	148.045	100m	R. Taylor advice	130	28	3	1990	P. Cale		QVMAG
Tasmaniosoma	cacofonix	1M	R. Mesibov	QVMAG	23:46734			Old Chum Dam area	Tas	-41.0525	148.045	100m	R. Taylor advice	130	28	3	1990	P. Cale	pitfall	QVMAG
Tasmaniosoma	cacofonix	1M	R. Mesibov	QVMAG	23:46735			Old Chum Dam area	Tas	-41.0472	148.0461	100m	R. Taylor advice	160	25	4	1990	P. Cale		QVMAG
Tasmaniosoma	cacofonix	1M	R. Mesibov	QVMAG	23:46736			Old Chum Dam area	Tas	-41.0472	148.0497	100m	R. Taylor advice	140	25	4	1990	P. Cale		QVMAG
Tasmaniosoma	cacofonix	1M	R. Mesibov	QVMAG	23:46737			Old Chum Dam area	Tas	-41.0608	148.0381	100m	R. Taylor advice	150	26	4	1990	P. Cale	pitfall	QVMAG
Tasmaniosoma	cacofonix	1M	R. Mesibov	QVMAG	23:46738			Old Chum Dam area	Tas	-41.0525	148.0425	100m	R. Taylor advice	170	26	4	1990	P. Cale		QVMAG
Tasmaniosoma	cacofonix	1M	R. Mesibov	QVMAG	23:46739			Old Chum Dam area	Tas	-41.0517	148.0472	100m	R. Taylor advice	120	26	4	1990	P. Cale		QVMAG
Tasmaniosoma	cacofonix	1M	R. Mesibov	QVMAG	23:46740			Old Chum Dam area	Tas	-41.0725	148.0333	100m	R. Taylor advice	120	23	5	1990	P. Cale		QVMAG
Tasmaniosoma	cacofonix	1M	R. Mesibov	QVMAG	23:46741			Duncraggen Hill	Tas	-41.07	147.4083	100m	1:25K map	110	29	2	1992	R. Mesibov		QVMAG
Tasmaniosoma	cacofonix	1M	R. Mesibov	QVMAG	23:46742			Ansons River	Tas	-41.0589	148.2331	100m	1:25K map	20	3	3	1992	R. Mesibov		QVMAG
Tasmaniosoma	cacofonix	6M	R. Mesibov	QVMAG	23:46743			Monazite Creek	Tas	-41.1378	147.565	100m	1:25K map	190	6	1	1994	R. Mesibov		QVMAG
Tasmaniosoma	cacofonix	6M	R. Mesibov	QVMAG	23:46744		sample missing - mixed with 23:46766?	Glennons Road area	Tas	-41.0614	147.5714	100m	1:25K map	130	6	1	1994	R. Mesibov		QVMAG
Tasmaniosoma	cacofonix	1M	R. Mesibov	QVMAG	23:46745			Hurst Creek	Tas	-41.1158	147.4503	100m	1:25K map	90	6	1	1994	R. Mesibov		QVMAG
Tasmaniosoma	cacofonix	1M	R. Mesibov	QVMAG	23:46746			Ockerbys Hills	Tas	-41.0422	147.3953	100m	1:25K map	110	7	1	1994	R. Mesibov		QVMAG
Tasmaniosoma	cacofonix	1M	R. Mesibov	QVMAG	23:46747			Harrys Hill area	Tas	-41.0867	147.5217	100m	1:25K map	160	7	1	1994	R. Mesibov		QVMAG
Tasmaniosoma	cacofonix	5M	R. Mesibov	QVMAG	23:46748	paratypes		Old Chum Dam area	Tas	-41.0497	148.0461	100m	R. Bashford advice	140		2	2000	R. Bashford	pitfall 1/2 emptied	QVMAG
Tasmaniosoma	cacofonix	2M	R. Mesibov	QVMAG	23:46749			Spurrs Rivulet	Tas	-41.1436	148.1297	100m	R. Bashford advice	140		1	2001	R. Bashford	pitfall	QVMAG
Tasmaniosoma	cacofonix	1M	R. Mesibov	QVMAG	23:46750			Great Musselroe River	Tas	-41.1831	148.0719	100m	R. Bashford advice	210		1	2001	R. Bashford	pitfall	QVMAG
Tasmaniosoma	cacofonix	8M + 2F	R. Mesibov	QVMAG	23:46776	paratypes	mixed with 23:46744?	Eddystone Point	Tas	-40.9956	148.3247	100m	Churchill (1996)	10	22	4	1987	T. Churchill		QVMAG
Tasmaniosoma	cacofonix	1M + 1F	R. Mesibov	QVMAG	23:46777	paratypes		Eddystone Point	Tas	-40.9956	148.3247	100m	Churchill (1996)	10	18	11	1987	T. Churchill		QVMAG
Tasmaniosoma	cacofonix	2M	R. Mesibov	QVMAG	23:46778			Ericksons Road	Tas	-41.3167	148.1219	250m	1:100K map	110	11	6	1988	R. Mesibov		QVMAG
Tasmaniosoma	cacofonix	1M	R. Mesibov	QVMAG	23:46779			Goulds Country	Tas	-41.0906	148.1122	100m	R. Bashford advice	150	28	10	1988	R. Bashford		QVMAG
Tasmaniosoma	cacofonix	1M	R. Mesibov	QVMAG	23:46780			Goulds Country	Tas	-41.2281	148.0561	100m	1:25K map	180	2	3	1992	R. Mesibov		QVMAG
Tasmaniosoma	cacofonix	2M	R. Mesibov	QVMAG	23:46781			Mother Logans Creek	Tas	-41.2247	148.1158	100m	1:25K map	140	2	3	1992	R. Mesibov		QVMAG
Tasmaniosoma	cacofonix	4M	R. Mesibov	QVMAG	23:46782			Launceston Creek	Tas	-41.3378	148.1739	100m	1:25K map	70	2	3	1992	R. Mesibov		QVMAG
Tasmaniosoma	cacofonix	1M	R. Mesibov	QVMAG	23:46783			Walkers Creek	Tas	-41.4003	147.8389	100m	1:25K map	370	23	3	1992	R. Mesibov		QVMAG
Tasmaniosoma	cacofonix	4M	R. Mesibov	QVMAG	23:46784			Ringarooma Tier	Tas	-40.8289	147.9844	100m	1:25K map	80	19	9	1992	R. Mesibov + T. Moule		QVMAG
Tasmaniosoma	cacofonix	5M + 1F	R. Mesibov	QVMAG	23:46785			Blue Gum Gully - Binalong Bay	Tas	-41.2544	148.3025	2km	1:25K map			4	1994	P. McQuillan		QVMAG
Tasmaniosoma	cacofonix	1M	R. Mesibov	QVMAG	23:46786			Great Musselroe River	Tas	-41.1892	148.0781	100m	R. Bashford advice	250		1	2001	R. Bashford	pitfall	QVMAG
Tasmaniosoma	cacofonix	2M	R. Mesibov	QVMAG	23:46787			Great Musselroe River	Tas	-41.1892	148.0781	100m	R. Bashford advice	250		2	2001	R. Bashford	pitfall	QVMAG
Tasmaniosoma	cacofonix	1M	R. Mesibov	QVMAG	23:51660	paratype		Sapphire Creek - Mt Cameron	Tas	-40.9839	147.9417	50m	K. Bonham advice	360	14	11	2009	K. Bonham + A. Throssell		QVMAG
Tasmaniosoma	cacofonix	1M	R. Mesibov	QVMAG	23:51661	holotype		Glennons Road area	Tas	-41.0614	147.5714	100m	1:25K map	130	6	1	1994	R. Mesibov		QVMAG
Tasmaniosoma	cacofonix	1M	R. Mesibov	QVMAG	23:52220			South Sister	Tas	-41.5344	148.1725	25m	GPS	800	14	4	2012	R. Mesibov + K. Bonham		QVMAG
Tasmaniosoma	cacofonix	1M	R. Mesibov	QVMAG	23:53645			Dublin Town Road	Tas	-41.5283	148.1475	25m	GPS	430	26	7	2013	R. Mesibov + T. Moule		QVMAG
Tasmaniosoma	cacofonix	1M	R. Mesibov	QVMAG	23:53796			Tomahawk	Tas	-40.8731	147.7564	25m	GPS	10	25	5	2014	R. Mesibov		QVMAG
Tasmaniosoma	clarksonorum	1M	R. Mesibov	QVMAG	23:46576			Ben Stewart	Tas	-41.78	147.5753	100m	1:25K map	390	9	11	1993	R. Mesibov + G. Blake + R. D'Orazio		QVMAG
Tasmaniosoma	clarksonorum	1M	R. Mesibov	QVMAG	23:46577			Weavers Creek area	Tas	-41.4297	147.3664	100m	1:25K map	620	23	3	1995	R. Mesibov		QVMAG
Tasmaniosoma	clarksonorum	1M	R. Mesibov	QVMAG	23:46578			Milly Brook	Tas	-41.4264	147.6775	100m	T. Barker advice	820	11	7	2001	T. Barker	pitfall	QVMAG
Tasmaniosoma	clarksonorum	2M	R. Mesibov	QVMAG	23:46579			Milly Brook	Tas	-41.4319	147.6525	100m	T. Barker advice	870	12	7	2001	T. Barker	pitfall	QVMAG
Tasmaniosoma	clarksonorum	3M + 1F	R. Mesibov	QVMAG	23:46580			Cascade Creek	Tas	-41.4367	147.6131	100m	1:25K map	820	20	10	2004	R. Mesibov		QVMAG
Tasmaniosoma	clarksonorum	1M	R. Mesibov	QVMAG	23:46581			Memory Creek	Tas	-41.415	147.6464	100m	1:25K map	870	20	10	2004	R. Mesibov		QVMAG
Tasmaniosoma	clarksonorum	9M + 5F	R. Mesibov	QVMAG	23:46582	paratypes		Mt Barrow	Tas	-41.3583	147.4067	100m	W. Clarkson advice	750	1	8	2005	W. Clarkson + L. Clarkson		QVMAG
Tasmaniosoma	clarksonorum	10M + 2F + 1 juv	R. Mesibov	QVMAG	23:46583	paratypes		Mt Barrow	Tas	-41.3592	147.415	100m	W. Clarkson advice	740	1	8	2005	W. Clarkson + L. Clarkson		QVMAG
Tasmaniosoma	clarksonorum	1M	R. Mesibov	QVMAG	23:46584	holotype		Mt Barrow	Tas	-41.3592	147.415	100m	W. Clarkson advice	740	1	8	2005	W. Clarkson + L. Clarkson		QVMAG
Tasmaniosoma	clarksonorum	2M	R. Mesibov	QVMAG	23:46594			Mt Barrow	Tas	-41.3608	147.3947	25m	GPS	690	26	9	2005	W. Clarkson + L. Clarkson		QVMAG
Tasmaniosoma	clarksonorum	1M	R. Mesibov	QVMAG	23:46595			Roses Tier	Tas	-41.4403	147.6508	25m	GPS	840	29	9	2005	W. Clarkson + L. Clarkson		QVMAG
Tasmaniosoma	clarksonorum	1M	R. Mesibov	QVMAG	23:46596			Barwicks Hill	Tas	-41.4497	147.7114	100m	1:25K map	430	29	9	2005	W. Clarkson + L. Clarkson		QVMAG
Tasmaniosoma	clarksonorum	2F	R. Mesibov	QVMAG	23:46645			Mt Barrow Road	Tas	-41.3603	147.3939	25m	GPS	680	18	7	2009	R. Mesibov		QVMAG
Tasmaniosoma	clarksonorum	1M	R. Mesibov	QVMAG	23:46646			Mt Barrow Road	Tas	-41.3592	147.3944	25m	GPS	660	18	7	2009	R. Mesibov		QVMAG
Tasmaniosoma	clarksonorum	1M + 1F	R. Mesibov	QVMAG	23:46647			Mt Barrow Road	Tas	-41.3581	147.3936	25m	GPS	650	18	7	2009	R. Mesibov		QVMAG
Tasmaniosoma	clarksonorum	1F	R. Mesibov	QVMAG	23:46648			Mt Barrow Road	Tas	-41.3544	147.3903	25m	GPS	600	18	7	2009	R. Mesibov		QVMAG
Tasmaniosoma	clarksonorum	1F	R. Mesibov	QVMAG	23:46649			Mt Barrow Road	Tas	-41.3528	147.3883	25m	GPS	600	18	7	2009	R. Mesibov		QVMAG
Tasmaniosoma	clarksonorum	1M + 1F	R. Mesibov	QVMAG	23:46650			Mt Barrow Road	Tas	-41.3519	147.3881	25m	GPS	600	18	7	2009	R. Mesibov		QVMAG
Tasmaniosoma	clarksonorum	1M	R. Mesibov	QVMAG	23:46690			Farrells Creek	Tas	-41.3897	147.6581	100m	T. Barker advice	820	10	7	2001	T. Barker	pitfall	QVMAG
Tasmaniosoma	clarksonorum	1M	R. Mesibov	QVMAG	23:46691			Farrells Creek	Tas	-41.3781	147.6458	100m	T. Barker advice	870	10	7	2001	T. Barker	pitfall	QVMAG
Tasmaniosoma	clarksonorum	1M	R. Mesibov	QVMAG	23:51489			Mt Arthur	Tas	-41.2778	147.2747	250m	1:100K map	960	19	5	1988	R. Mesibov		QVMAG
Tasmaniosoma	clarksonorum	1M	R. Mesibov	QVMAG	23:51490			Mt Victoria	Tas	-41.3367	147.83	250m	Coy et al. (1993)	900	23	11	1989	National Rainforest Conservation Program personnel	National Rainforest Conservation Program collection	QVMAG
Tasmaniosoma	clarksonorum	1M	R. Mesibov	QVMAG	23:51491			Mt Victoria	Tas	-41.3367	147.83	250m	Coy et al. (1993)	900	24	11	1989	National Rainforest Conservation Program personnel	National Rainforest Conservation Program collection	QVMAG
Tasmaniosoma	clarksonorum	26M	R. Mesibov	QVMAG	23:51492			Mt Michael	Tas	-41.1794	148.0094	250m	Coy et al. (1993)	740	26	11	1989	National Rainforest Conservation Program personnel	National Rainforest Conservation Program collection	QVMAG
Tasmaniosoma	clarksonorum	3M + 1F	R. Mesibov	QVMAG	23:51493			Mt Michael	Tas	-41.1794	148.0094	250m	Coy et al. (1993)	740	27	11	1989	National Rainforest Conservation Program personnel	National Rainforest Conservation Program collection	QVMAG
Tasmaniosoma	clarksonorum	25M	R. Mesibov	QVMAG	23:51494			Mt Michael	Tas	-41.1794	148.0094	250m	Coy et al. (1993)	740	28	11	1989	National Rainforest Conservation Program personnel	National Rainforest Conservation Program collection	QVMAG
Tasmaniosoma	clarksonorum	1M	R. Mesibov	QVMAG	23:51495			Rattler Hill	Tas	-41.2286	147.8892	100m	1:25K map	650	4	9	1990	R. Mesibov	plot NE2 - evening	QVMAG
Tasmaniosoma	clarksonorum	2M	R. Mesibov	QVMAG	23:51496			Rattler Hill	Tas	-41.2286	147.8903	100m	1:25K map	660	9	9	1990	R. Mesibov	plot NE3 - day+evening	QVMAG
Tasmaniosoma	clarksonorum	1M	R. Mesibov	QVMAG	23:51497			Golconda	Tas	-41.2047	147.315	100m	QVMAG records	260	31	8	1993	T. Kingston et al.		QVMAG
Tasmaniosoma	clarksonorum	1F	R. Mesibov	QVMAG	23:51502			Joseph Creek	Tas	-41.4094	147.6739	100m	1:25K map	800	24	12	1994	R. Mesibov + T. Moule		QVMAG
Tasmaniosoma	clarksonorum	1F	R. Mesibov	QVMAG	23:51503			Carneys Creek	Tas	-41.4075	147.4739	100m	1:25K map	810	9	7	1995	R. Mesibov + T. Moule		QVMAG
Tasmaniosoma	clarksonorum	2F	R. Mesibov	QVMAG	23:51504			Ben Nevis	Tas	-41.4	147.6467	25m	GPS	910	20	9	2005	W. Clarkson + L. Clarkson		QVMAG
Tasmaniosoma	clarksonorum	1F	R. Mesibov	QVMAG	23:51505			Mt Barrow	Tas	-41.3547	147.3906	25m	GPS	620	26	9	2005	W. Clarkson + L. Clarkson		QVMAG
Tasmaniosoma	clarksonorum	2F	R. Mesibov	QVMAG	23:51506			Mt Barrow	Tas	-41.3597	147.4014	25m	GPS	740	26	9	2005	W. Clarkson + L. Clarkson		QVMAG
Tasmaniosoma	clarksonorum	1M + 2F	R. Mesibov	QVMAG	23:51683			Mt Barrow Road	Tas	-41.3608	147.3944	50m	Google Earth	690	23	2	2010	R. Mesibov		QVMAG
Tasmaniosoma	clarksonorum	3F	R. Mesibov	QVMAG	23:53687			Rossarden area	Tas	-41.6236	147.7481	25m	GPS	780	11	11	2013	R. Mesibov		QVMAG
Tasmaniosoma	clarksonorum	1F	R. Mesibov	QVMAG	23:53688			Rossarden area	Tas	-41.6231	147.7494	25m	GPS	790	11	11	2013	R. Mesibov		QVMAG
Tasmaniosoma	clarksonorum	1M + 1F	R. Mesibov	QVMAG	23:53689			Rossarden area	Tas	-41.6217	147.7528	25m	GPS	800	11	11	2013	R. Mesibov		QVMAG
Tasmaniosoma	clarksonorum	1M	R. Mesibov	QVMAG	23:53690			Rossarden area	Tas	-41.6206	147.7586	25m	GPS	800	11	11	2013	R. Mesibov		QVMAG
Tasmaniosoma	clarksonorum	1F	R. Mesibov	QVMAG	23:53692			Rossarden area	Tas	-41.6206	147.7636	25m	GPS	760	11	11	2013	R. Mesibov		QVMAG
Tasmaniosoma	clarksonorum	1F	R. Mesibov	QVMAG	23:53694			Rossarden area	Tas	-41.62	147.7681	25m	GPS	760	11	11	2013	R. Mesibov		QVMAG
Tasmaniosoma	clarksonorum	1M	R. Mesibov	QVMAG	23:53695			Rossarden area	Tas	-41.6206	147.7711	25m	GPS	730	11	11	2013	R. Mesibov		QVMAG
Tasmaniosoma	compitale	1M	R. Mesibov	QVMAG	23:45951			Savage River Pipeline Road	Tas	-41.3142	145.2792	250m	Coy et al. (1993)	500	19	4	1989	National Rainforest Conservation Program personnel	National Rainforest Conservation Program collection - sites 1 or 2	QVMAG
Tasmaniosoma	compitale	3M	R. Mesibov	QVMAG	23:45952			Savage River Pipeline Road	Tas	-41.3142	145.2792	250m	Coy et al. (1993)	500	20	4	1989	National Rainforest Conservation Program personnel	National Rainforest Conservation Program collection - sites 1 or 2	QVMAG
Tasmaniosoma	compitale	1M	R. Mesibov	QVMAG	23:45953			Christmas Hills	Tas	-40.9317	144.9928	100m	1:25K map	60	6	12	1990	R. Mesibov		QVMAG
Tasmaniosoma	compitale	1M	R. Mesibov	QVMAG	23:45954			Christmas Hills	Tas	-40.9275	145.0072	100m	1:25K map	70	22	6	1991	R. Mesibov		QVMAG
Tasmaniosoma	compitale	1M	R. Mesibov	QVMAG	23:45955	paratype		Fingerpost area	Tas	-41.4103	145.6289	100m	1:25K map	610	17	9	1991	R. Mesibov	evening	QVMAG
Tasmaniosoma	compitale	2F	R. Mesibov	QVMAG	23:45956	paratypes		Fingerpost area	Tas	-41.4103	145.6289	100m	1:25K map	610	17	9	1991	R. Mesibov	evening	QVMAG
Tasmaniosoma	compitale	1M	R. Mesibov	QVMAG	23:45957	paratype		Fingerpost area	Tas	-41.4103	145.6289	100m	1:25K map	610	18	9	1991	R. Mesibov	day + evening	QVMAG
Tasmaniosoma	compitale	1F	R. Mesibov	QVMAG	23:45958	paratype		Fingerpost area	Tas	-41.4103	145.6289	100m	1:25K map	610	18	9	1991	R. Mesibov	day + evening	QVMAG
Tasmaniosoma	compitale	1F + 1 juv	R. Mesibov	QVMAG	23:45959	paratypes		Fingerpost area	Tas	-41.4103	145.6289	100m	1:25K map	610	23	9	1991	R. Mesibov	day + evening	QVMAG
Tasmaniosoma	compitale	1F	R. Mesibov	QVMAG	23:45960	paratype		Wandle River	Tas	-41.3675	145.5906	100m	1:25K map	620	26	9	1991	R. Mesibov	evening	QVMAG
Tasmaniosoma	compitale	1F	R. Mesibov	QVMAG	23:45961			Fingerpost area	Tas	-41.4103	145.6289	100m	1:25K map	610	26	9	1991	R. Mesibov	day	QVMAG
Tasmaniosoma	compitale	1F	R. Mesibov	QVMAG	23:45962			White Marsh Creek	Tas	-41.4472	145.6139	100m	1:25K map	620	29	9	1991	R. Mesibov	day	QVMAG
Tasmaniosoma	compitale	2M	R. Mesibov	QVMAG	23:45963			Lillygrass Spur 6	Tas	-41.4011	145.5992	100m	1:25K map	610	3	10	1991	R. Mesibov	day	QVMAG
Tasmaniosoma	compitale	1M	R. Mesibov	QVMAG	23:45964			Lillygrass Spur 6	Tas	-41.4011	145.5992	100m	1:25K map	610	4	10	1991	R. Mesibov	day	QVMAG
Tasmaniosoma	compitale	3F	R. Mesibov	QVMAG	23:45965			Lillygrass Spur 6	Tas	-41.4011	145.5992	100m	1:25K map	610	4	10	1991	R. Mesibov	day	QVMAG
Tasmaniosoma	compitale	1 juv	R. Mesibov	QVMAG	23:45966			Goderich Road	Tas	-41.3706	145.6142	100m	1:25K map	610	6	10	1991	R. Mesibov	day	QVMAG
Tasmaniosoma	compitale	1M	R. Mesibov	QVMAG	23:45967			Lillygrass Spur 6	Tas	-41.4011	145.5992	100m	1:25K map	610	10	10	1991	R. Mesibov	evening	QVMAG
Tasmaniosoma	compitale	1M	R. Mesibov	QVMAG	23:45968	holotype		Deep Gully Creek	Tas	-41.4172	145.5953	100m	1:25K map	610	13	10	1991	R. Mesibov	day	QVMAG
Tasmaniosoma	compitale	1F	R. Mesibov	QVMAG	23:45969	paratype		Deep Gully Creek	Tas	-41.4172	145.5953	100m	1:25K map	610	13	10	1991	R. Mesibov	day	QVMAG
Tasmaniosoma	compitale	1M	R. Mesibov	QVMAG	23:45970	paratype		Deep Gully Creek	Tas	-41.4172	145.5953	100m	1:25K map	610	14	10	1991	R. Mesibov	evening	QVMAG
Tasmaniosoma	compitale	2M + 1F	R. Mesibov	QVMAG	23:45971	paratypes		Deep Gully Creek	Tas	-41.4172	145.5953	100m	1:25K map	610	18	10	1991	R. Mesibov	evening	QVMAG
Tasmaniosoma	compitale	4M	R. Mesibov	QVMAG	23:45972			Waratah	Tas	-41.4583	145.5717	100m	1:25K map	630	27	10	1991	R. Mesibov	day + evening	QVMAG
Tasmaniosoma	compitale	1F	R. Mesibov	QVMAG	23:45973			Waratah	Tas	-41.4583	145.5717	100m	1:25K map	630	27	10	1991	R. Mesibov	day + evening	QVMAG
Tasmaniosoma	compitale	1F	R. Mesibov	QVMAG	23:45974	paratype		Deep Gully Creek	Tas	-41.4172	145.5953	100m	1:25K map	610	24	10	1991	R. Mesibov	evening	QVMAG
Tasmaniosoma	compitale	2M	R. Mesibov	QVMAG	23:45975			Waratah	Tas	-41.4583	145.5717	100m	1:25K map	630	27	10	1991	R. Mesibov	day + evening	QVMAG
Tasmaniosoma	compitale	1F	R. Mesibov	QVMAG	23:45976			Waratah	Tas	-41.4583	145.5717	100m	1:25K map	630	28	10	1991	R. Mesibov	evening	QVMAG
Tasmaniosoma	compitale	1M	R. Mesibov	QVMAG	23:45977			Table Cape	Tas	-40.9467	145.7169	100m	1:25K map	60	8	6	1996	R. Mesibov + K. Bonham		QVMAG
Tasmaniosoma	compitale	1M	R. Mesibov	QVMAG	23:46029			Inglis River	Tas	-41.1181	145.5958	100m	K. Bonham advice	100	7	5	1999	K. Bonham	site 19a	QVMAG
Tasmaniosoma	compitale	1M	R. Mesibov	QVMAG	23:46030			Cam River	Tas	-41.215	145.6392	100m	K. Bonham advice	380	14	5	1999	K. Bonham	site 27b	QVMAG
Tasmaniosoma	compitale	1M	R. Mesibov	QVMAG	23:46031			Inglis River	Tas	-41.2206	145.5875	100m	K. Bonham advice	460	25	5	1999	K. Bonham	site 31a	QVMAG
Tasmaniosoma	compitale	7M	R. Mesibov	QVMAG	23:46609			Meunna	Tas	-41.0736	145.4861	100m	1:25K map	240	15	6	2000	R. Mesibov + T. Moule		QVMAG
Tasmaniosoma	compitale	1M + 1F	R. Mesibov	QVMAG	23:46610		in copula	Meunna	Tas	-41.0736	145.4861	100m	1:25K map	240	15	6	2000	R. Mesibov + T. Moule		QVMAG
Tasmaniosoma	compitale	1M	R. Mesibov	QVMAG	23:46614			Flowerdale River	Tas	-40.9558	145.5944	100m	1:25K map	80	25	9	1999	R. Mesibov		QVMAG
Tasmaniosoma	compitale	1M	R. Mesibov	QVMAG	23:46615			Black River	Tas	-40.8672	145.2972	250m	1:25K map	20	2	10	1999	R. Mesibov + K. Bonham		QVMAG
Tasmaniosoma	compitale	2M	R. Mesibov	QVMAG	23:46652			Sisters Beach	Tas	-40.9269	145.575	25m	GPS	40	24	7	2009	R. Mesibov		QVMAG
Tasmaniosoma	compitale	3F	R. Mesibov	QVMAG	23:51525			Ten Foot Track	Tas	-41.0494	145.5886	25m	GPS	180	6	8	2009	R. Mesibov		QVMAG
Tasmaniosoma	compitale	1M + 1F	R. Mesibov	QVMAG	23:51533			Ten Foot Track	Tas	-41.0481	145.5906	25m	GPS	180	8	8	2009	R. Mesibov + R. van Riet		QVMAG
Tasmaniosoma	compitale	1M	R. Mesibov	QVMAG	23:51534			Milabena	Tas	-41.055	145.4922	25m	GPS	260	9	8	2009	R. Mesibov		QVMAG
Tasmaniosoma	compitale	1F	R. Mesibov	QVMAG	23:51535			S of Lapoinya	Tas	-41.0522	145.5306	25m	GPS	210	9	8	2009	R. Mesibov		QVMAG
Tasmaniosoma	compitale	1M	R. Mesibov	QVMAG	23:51536			S of Lapoinya	Tas	-41.0517	145.5311	25m	GPS	210	9	8	2009	R. Mesibov		QVMAG
Tasmaniosoma	compitale	1M	R. Mesibov	QVMAG	23:51537			Capells Road	Tas	-41.0058	145.5978	25m	GPS	130	11	8	2009	R. Mesibov		QVMAG
Tasmaniosoma	compitale	1F	R. Mesibov	QVMAG	23:51545			Maynes Link	Tas	-41.0325	145.5508	25m	GPS	160	14	8	2009	R. Mesibov		QVMAG
Tasmaniosoma	compitale	1F	R. Mesibov	QVMAG	23:51547			Lapoinya	Tas	-41.0103	145.5925	50m	Google Earth	130	15	8	2009	R. Mesibov		QVMAG
Tasmaniosoma	compitale	2M	R. Mesibov	QVMAG	23:51548			Lapoinya	Tas	-41.01	145.5825	50m	Google Earth	130	15	8	2009	R. Mesibov		QVMAG
Tasmaniosoma	compitale	1F	R. Mesibov	QVMAG	23:51549			S of Lapoinya	Tas	-41.0208	145.565	25m	GPS	180	15	8	2009	R. Mesibov		QVMAG
Tasmaniosoma	compitale	1M + 2F	R. Mesibov	QVMAG	23:51573			E of Welcome Swamp	Tas	-40.9478	144.8203	25m	GPS	70	6	9	2009	R. Mesibov		QVMAG
Tasmaniosoma	compitale	1M + 2F	R. Mesibov	QVMAG	23:51575			Robbins Island Road	Tas	-40.7806	144.8839	25m	GPS	40	6	9	2009	R. Mesibov		QVMAG
Tasmaniosoma	compitale	1F	R. Mesibov	QVMAG	23:51576			Detention River	Tas	-40.8783	145.4475	25m	GPS	10	6	9	2009	R. Mesibov		QVMAG
Tasmaniosoma	compitale	1M	R. Mesibov	QVMAG	23:51577			Oonah Road	Tas	-41.2469	145.6667	25m	GPS	490	8	9	2009	R. Mesibov		QVMAG
Tasmaniosoma	compitale	1M	R. Mesibov	QVMAG	23:51586			Murchison Highway	Tas	-41.4694	145.6281	25m	GPS	640	11	9	2009	R. Mesibov		QVMAG
Tasmaniosoma	compitale	1 juv	R. Mesibov	QVMAG	23:51587			Fossey River	Tas	-41.4511	145.6219	25m	GPS	620	11	9	2009	R. Mesibov		QVMAG
Tasmaniosoma	compitale	1M	R. Mesibov	QVMAG	23:51589			West Takone Road	Tas	-41.1775	145.4969	25m	GPS	520	12	9	2009	R. Mesibov		QVMAG
Tasmaniosoma	compitale	1M	R. Mesibov	QVMAG	23:51590			West Takone Road	Tas	-41.1764	145.5194	25m	GPS	480	12	9	2009	R. Mesibov		QVMAG
Tasmaniosoma	compitale	1F + 1 juv	R. Mesibov	QVMAG	23:51591			West Takone Road	Tas	-41.1858	145.5811	25m	GPS	510	12	9	2009	R. Mesibov		QVMAG
Tasmaniosoma	compitale	2M + 2F	R. Mesibov	QVMAG	23:51592			West Takone Road	Tas	-41.1728	145.6161	25m	GPS	340	12	9	2009	R. Mesibov		QVMAG
Tasmaniosoma	compitale	1M	R. Mesibov	QVMAG	23:51593			Chromys Road	Tas	-41.1531	145.6197	25m	GPS	380	12	9	2009	R. Mesibov		QVMAG
Tasmaniosoma	compitale	2F	R. Mesibov	QVMAG	23:51594			West Calder Road	Tas	-41.1392	145.6331	50m	Google Earth	300	12	9	2009	R. Mesibov		QVMAG
Tasmaniosoma	compitale	1F	R. Mesibov	QVMAG	23:51596			Choveaux Road	Tas	-41.1933	145.6403	25m	GPS	400	14	9	2009	R. Mesibov		QVMAG
Tasmaniosoma	compitale	1M	R. Mesibov	QVMAG	23:51610			Oonah Road	Tas	-41.2447	145.6711	25m	GPS	450	5	10	2009	R. Mesibov		QVMAG
Tasmaniosoma	compitale	1M + 1F	R. Mesibov	QVMAG	23:51624			Oonah area	Tas	-41.2283	145.6172	25m	GPS	470	17	10	2009	R. Mesibov		QVMAG
Tasmaniosoma	compitale	3F	R. Mesibov	QVMAG	23:51639			Folly Road	Tas	-41.0464	145.1864	25m	GPS	190	11	12	2009	R. Mesibov		QVMAG
Tasmaniosoma	compitale	1M	R. Mesibov	QVMAG	23:51640			N of Mawbanna	Tas	-40.9225	145.3261	25m	GPS	130	4	12	2009	R. Mesibov		QVMAG
Tasmaniosoma	compitale	1M	R. Mesibov	QVMAG	23:51663			Chester Creek area	Tas	-41.0944	144.9811	25m	GPS	70	28	12	2009	R. Mesibov		QVMAG
Tasmaniosoma	compitale	3M + 2F	R. Mesibov	QVMAG	23:51680			Sisters Beach	Tas	-40.9269	145.575	25m	GPS	40	14	2	2010	R. Mesibov	same site as 4405	QVMAG
Tasmaniosoma	compitale	1M	R. Mesibov	QVMAG	23:51742			17 Mile Plain site L8	Tas	-40.8614	144.9031	25m	K. Bonham advice	50	11	3	2010	C. Symonds		QVMAG
Tasmaniosoma	compitale	1F	R. Mesibov	QVMAG	23:51747			17 Mile Plain site 3	Tas	-40.8617	144.9031	25m	K. Bonham advice	50	19	2	2010	K. Bonham		QVMAG
Tasmaniosoma	compitale	2M + 1F	R. Mesibov	QVMAG	23:51770			Vale of Belvoir site 6	Tas	-41.5556	145.8822	25m	K. Bonham advice	810	15	3	2010	K. Bonham		QVMAG
Tasmaniosoma	compitale	3M	R. Mesibov	QVMAG	23:51779			Vale of Belvoir site 10	Tas	-41.5492	145.8933	25m	K. Bonham advice	860	17	3	2010	K. Bonham		QVMAG
Tasmaniosoma	compitale	1M	R. Mesibov	QVMAG	23:51818			Welcome Swamp	Tas	-40.9517	144.8156	25m	GPS	60	20	5	2010	R. Mesibov		QVMAG
Tasmaniosoma	compitale	1M	R. Mesibov	QVMAG	23:51819			Welcome Swamp	Tas	-40.9508	144.7981	25m	GPS	40	20	5	2010	R. Mesibov		QVMAG
Tasmaniosoma	compitale	1M	R. Mesibov	QVMAG	23:51820			Fairview Road	Tas	-40.9897	144.7819	25m	GPS	80	20	5	2010	R. Mesibov		QVMAG
Tasmaniosoma	compitale	1M + 1F	R. Mesibov	QVMAG	23:51822			E of Redpa	Tas	-40.9175	144.7883	50m	Google Earth	50	20	5	2010	R. Mesibov		QVMAG
Tasmaniosoma	compitale	1M	R. Mesibov	QVMAG	23:51823			Bond Tier	Tas	-40.9614	144.8544	50m	GPS	100	20	5	2010	R. Mesibov		QVMAG
Tasmaniosoma	compitale	2F	R. Mesibov	QVMAG	23:51828			Williams Road	Tas	-40.8156	144.9847	25m	GPS	60	6	6	2010	R. Mesibov		QVMAG
Tasmaniosoma	compitale	1M + 4F	R. Mesibov	QVMAG	23:51829			Williams Road	Tas	-40.8131	144.9881	25m	GPS	40	6	6	2010	R. Mesibov		QVMAG
Tasmaniosoma	compitale	1M	R. Mesibov	QVMAG	23:51830			Briant Hill	Tas	-40.845	145.1533	25m	GPS	60	6	6	2010	R. Mesibov		QVMAG
Tasmaniosoma	compitale	1M	R. Mesibov	QVMAG	23:51831			Eaglings Road	Tas	-41.1297	145.5617	25m	GPS	440	10	6	2010	R. Mesibov		QVMAG
Tasmaniosoma	compitale	1M	R. Mesibov	QVMAG	23:51832			Jefferson Road	Tas	-41.1169	145.5572	25m	GPS	380	10	6	2010	R. Mesibov		QVMAG
Tasmaniosoma	compitale	2M	R. Mesibov	QVMAG	23:51833			Jefferson Road	Tas	-41.1161	145.5628	25m	GPS	340	10	6	2010	R. Mesibov		QVMAG
Tasmaniosoma	compitale	1M	R. Mesibov	QVMAG	23:51835			Jefferson Road	Tas	-41.1189	145.5658	25m	GPS	340	10	6	2010	R. Mesibov		QVMAG
Tasmaniosoma	compitale	1M	R. Mesibov	QVMAG	23:51836			Coal Mine Road	Tas	-41.1103	145.5558	100m	Google Earth	390	10	6	2010	R. Mesibov		QVMAG
Tasmaniosoma	compitale	1M	R. Mesibov	QVMAG	23:51837			Meunna Road	Tas	-41.1164	145.5294	25m	GPS	270	10	6	2010	R. Mesibov		QVMAG
Tasmaniosoma	compitale	1M	R. Mesibov	QVMAG	23:51839			Preolenna	Tas	-41.0867	145.5664	25m	GPS	260	11	6	2010	R. Mesibov		QVMAG
Tasmaniosoma	compitale	1M	R. Mesibov	QVMAG	23:51841		found dead - fragments	Rebecca Road	Tas	-41.1975	144.7742	25m	GPS	110	14	6	2010	R. Mesibov		QVMAG
Tasmaniosoma	compitale	1M + 1F	R. Mesibov	QVMAG	23:51842			Blackwater Road	Tas	-41.1717	144.9292	25m	GPS	170	14	6	2010	R. Mesibov		QVMAG
Tasmaniosoma	compitale	1M + 2F	R. Mesibov	QVMAG	23:51850			Welcome River	Tas	-40.8286	144.7919	25m	GPS	20	21	6	2010	R. Mesibov		QVMAG
Tasmaniosoma	compitale	4F	R. Mesibov	QVMAG	23:51851			Caseys Road	Tas	-40.8125	144.8292	25m	GPS	30	21	6	2010	R. Mesibov		QVMAG
Tasmaniosoma	compitale	1F	R. Mesibov	QVMAG	23:51852			Robbins Island Road	Tas	-40.7519	144.8792	25m	GPS	20	21	6	2010	R. Mesibov		QVMAG
Tasmaniosoma	compitale	5F	R. Mesibov	QVMAG	23:51853			Robbins Island Road	Tas	-40.7761	144.8833	25m	GPS	30	21	6	2010	R. Mesibov		QVMAG
Tasmaniosoma	compitale	4F	R. Mesibov	QVMAG	23:51858			E of Luina	Tas	-41.4692	145.4311	25m	GPS	640	24	6	2010	R. Mesibov		QVMAG
Tasmaniosoma	compitale	1M + 1F	R. Mesibov	QVMAG	23:51860			E of Waratah	Tas	-41.4342	145.5872	25m	GPS	630	5	7	2010	R. Mesibov		QVMAG
Tasmaniosoma	compitale	1M + 2F	R. Mesibov	QVMAG	23:51866		M is fragment	Cowrie Point	Tas	-40.8533	145.3658	25m	GPS	30	12	7	2010	R. Mesibov		QVMAG
Tasmaniosoma	compitale	1M	R. Mesibov	QVMAG	23:51867		M is fragment	Newhaven Road	Tas	-40.9744	145.4614	25m	GPS	110	12	7	2010	R. Mesibov		QVMAG
Tasmaniosoma	compitale	1F	R. Mesibov	QVMAG	23:51868			Newhaven Road	Tas	-40.9636	145.4847	25m	GPS	80	12	7	2010	R. Mesibov		QVMAG
Tasmaniosoma	compitale	1M + 2F	R. Mesibov	QVMAG	23:51869			Newhaven Road	Tas	-40.9592	145.4903	25m	GPS	70	12	7	2010	R. Mesibov		QVMAG
Tasmaniosoma	compitale	1M + 2F	R. Mesibov	QVMAG	23:51882			W of Boat Harbour	Tas	-40.9561	145.5964	25m	GPS	100	19	7	2010	R. Mesibov		QVMAG
Tasmaniosoma	compitale	1F	R. Mesibov	QVMAG	23:51888			North Goderich Road	Tas	-41.3561	145.5956	25m	GPS	620	27	7	2010	R. Mesibov		QVMAG
Tasmaniosoma	compitale	1M	R. Mesibov	QVMAG	23:51889			Wandle River	Tas	-41.3606	145.5822	25m	GPS	590	27	7	2010	R. Mesibov		QVMAG
Tasmaniosoma	compitale	1M	R. Mesibov	QVMAG	23:51890			Rothwells Road	Tas	-40.9736	145.5886	50m	Google Earth	130	2	8	2010	R. Mesibov		QVMAG
Tasmaniosoma	compitale	1M	R. Mesibov	QVMAG	23:51891			W of Henrietta	Tas	-41.1386	145.6578	25m	GPS	300	3	8	2010	R. Mesibov		QVMAG
Tasmaniosoma	compitale	1M + 1F	R. Mesibov	QVMAG	23:51892			W of Henrietta	Tas	-41.1447	145.6675	50m	GPS	330	3	8	2010	R. Mesibov		QVMAG
Tasmaniosoma	compitale	2M	R. Mesibov	QVMAG	23:51893			Table Cape	Tas	-40.955	145.7228	25m	GPS	160	6	8	2010	R. Mesibov		QVMAG
Tasmaniosoma	compitale	1M	R. Mesibov	QVMAG	23:51895			NW of Oonah	Tas	-41.2317	145.6119	25m	GPS	500	10	8	2010	R. Mesibov		QVMAG
Tasmaniosoma	compitale	1F	R. Mesibov	QVMAG	23:51897			Lyons Road	Tas	-41.03	145.5822	25m	GPS	180	16	8	2010	R. Mesibov		QVMAG
Tasmaniosoma	compitale	1F	R. Mesibov	QVMAG	23:51898			Lyons Road	Tas	-41.0267	145.5761	25m	GPS	190	16	8	2010	R. Mesibov		QVMAG
Tasmaniosoma	compitale	1F	R. Mesibov	QVMAG	23:51899			Robbins Island Road	Tas	-40.7522	144.8789	25m	GPS	20	17	8	2010	R. Mesibov		QVMAG
Tasmaniosoma	compitale	1M	R. Mesibov	QVMAG	23:51907			Dip Falls area	Tas	-41.0325	145.3772	25m	GPS	240	31	8	2010	R. Mesibov		QVMAG
Tasmaniosoma	compitale	1F	R. Mesibov	QVMAG	23:51910			Mawbanna Road	Tas	-40.99	145.3794	25m	GPS	180	31	8	2010	R. Mesibov		QVMAG
Tasmaniosoma	compitale	1F	R. Mesibov	QVMAG	23:51911			Mawbanna Road	Tas	-40.9439	145.3603	25m	GPS	150	31	8	2010	R. Mesibov		QVMAG
Tasmaniosoma	compitale	1F	R. Mesibov	QVMAG	23:51915			Wuthering Heights Road	Tas	-41.0758	144.7444	25m	GPS	80	7	9	2010	R. Mesibov		QVMAG
Tasmaniosoma	compitale	1M	R. Mesibov	QVMAG	23:51916			Wuthering Heights Road	Tas	-41.0997	144.7406	25m	GPS	80	7	9	2010	R. Mesibov		QVMAG
Tasmaniosoma	compitale	1M	R. Mesibov	QVMAG	23:51918			Wuthering Heights Road	Tas	-41.0958	144.7311	25m	GPS	80	7	9	2010	R. Mesibov		QVMAG
Tasmaniosoma	compitale	1M	R. Mesibov	QVMAG	23:51924			N of Hellyer Gorge	Tas	-41.2428	145.6131	25m	GPS	510	14	9	2010	R. Mesibov		QVMAG
Tasmaniosoma	compitale	1M	R. Mesibov	QVMAG	23:51925			N of Hellyer Gorge	Tas	-41.2533	145.6072	25m	GPS	520	14	9	2010	R. Mesibov		QVMAG
Tasmaniosoma	compitale	1F	R. Mesibov	QVMAG	23:51933			Hellyer Gorge area	Tas	-41.2639	145.6053	25m	GPS	470	20	9	2010	R. Mesibov		QVMAG
Tasmaniosoma	compitale	1M + 2F	R. Mesibov	QVMAG	23:51940			N of Wandle River	Tas	-41.3503	145.5814	25m	GPS	620	21	9	2010	R. Mesibov		QVMAG
Tasmaniosoma	compitale	1M	R. Mesibov	QVMAG	23:51941			Leonards Road	Tas	-41.2056	145.6586	25m	GPS	400	14	10	2010	R. Mesibov		QVMAG
Tasmaniosoma	compitale	1F	R. Mesibov	QVMAG	23:51942			Leonards Road	Tas	-41.2003	145.6511	25m	GPS	470	14	10	2010	R. Mesibov		QVMAG
Tasmaniosoma	compitale	1M	R. Mesibov	QVMAG	23:51945		M fragments	Leonards Road	Tas	-41.1919	145.6694	25m	GPS	430	14	10	2010	R. Mesibov		QVMAG
Tasmaniosoma	compitale	2F	R. Mesibov	QVMAG	23:51950			Leonards Road	Tas	-41.1922	145.6694	25m	GPS	430	19	10	2010	R. Mesibov		QVMAG
Tasmaniosoma	compitale	1M + 1F	R. Mesibov	QVMAG	23:51951			SW of McCullochs Road	Tas	-41.2675	145.6364	25m	GPS	530	21	10	2010	R. Mesibov		QVMAG
Tasmaniosoma	compitale	1F	R. Mesibov	QVMAG	23:51952			Top of E Cam River	Tas	-41.2889	145.7017	25m	GPS	530	21	10	2010	R. Mesibov		QVMAG
Tasmaniosoma	compitale	1F	R. Mesibov	QVMAG	23:51953			S of Malunna Road	Tas	-41.2625	145.6794	25m	GPS	470	21	10	2010	R. Mesibov		QVMAG
Tasmaniosoma	compitale	1M	R. Mesibov	QVMAG	23:51954			Basils West Road	Tas	-41.3142	145.6528	25m	GPS	590	23	10	2010	R. Mesibov		QVMAG
Tasmaniosoma	compitale	1M	R. Mesibov	QVMAG	23:51957			Basils West Road	Tas	-41.3336	145.6436	25m	GPS + Google Earth	590	25	10	2010	R. Mesibov		QVMAG
Tasmaniosoma	compitale	1F	R. Mesibov	QVMAG	23:51958			Basils West Road	Tas	-41.3114	145.6572	25m	GPS	570	25	10	2010	R. Mesibov		QVMAG
Tasmaniosoma	compitale	1M	R. Mesibov	QVMAG	23:51959			Basils West Road	Tas	-41.3019	145.6536	25m	GPS	530	25	10	2010	R. Mesibov		QVMAG
Tasmaniosoma	compitale	1M	R. Mesibov	QVMAG	23:51960			Top of E Cam River	Tas	-41.2925	145.7039	25m	GPS + Google Earth	540	25	10	2010	R. Mesibov		QVMAG
Tasmaniosoma	compitale	2M	R. Mesibov	QVMAG	23:51964			Lowries Road	Tas	-41.1056	145.655	25m	GPS	290	2	11	2010	R. Mesibov		QVMAG
Tasmaniosoma	compitale	1F	R. Mesibov	QVMAG	23:51969			Henrietta	Tas	-41.1489	145.6886	25m	GPS	390	5	11	2010	R. Mesibov		QVMAG
Tasmaniosoma	compitale	2F	R. Mesibov	QVMAG	23:51970			Henrietta	Tas	-41.1464	145.6794	25m	GPS	370	5	11	2010	R. Mesibov		QVMAG
Tasmaniosoma	compitale	2M + 1F	R. Mesibov	QVMAG	23:51971			Henrietta	Tas	-41.1461	145.6808	25m	GPS	380	5	11	2010	R. Mesibov		QVMAG
Tasmaniosoma	compitale	1M	R. Mesibov	QVMAG	23:51978			Sumac Rivulet	Tas	-41.1672	145.0697	25m	GPS	140	2	12	2010	R. Mesibov		QVMAG
Tasmaniosoma	compitale	1M	R. Mesibov	QVMAG	23:51979			Allendale Gardens	Tas	-40.9422	145.0908	50m	Google Earth	40	6	12	2010	R. Mesibov		QVMAG
Tasmaniosoma	compitale	1M + 1F	R. Mesibov	QVMAG	23:51985			Talunah Road	Tas	-41.2622	145.7147	25m	GPS	500	28	12	2010	R. Mesibov		QVMAG
Tasmaniosoma	compitale	1M	R. Mesibov	QVMAG	23:51999			Oonah Road	Tas	-41.2286	145.6222	25m	GPS	500	1	2	2011	R. Mesibov		QVMAG
Tasmaniosoma	compitale	1M	R. Mesibov	QVMAG	23:52000			S of Oonah Road	Tas	-41.2408	145.6278	25m	GPS	510	1	2	2011	R. Mesibov		QVMAG
Tasmaniosoma	compitale	2M	R. Mesibov	QVMAG	23:52003			Spion Kop Road	Tas	-40.9031	145.2844	50m	Google Earth	110	7	2	2011	R. Mesibov		QVMAG
Tasmaniosoma	compitale	1M	R. Mesibov	QVMAG	23:52004			Tierneys Road	Tas	-40.9133	145.2344	25m	GPS	120	7	2	2011	R. Mesibov		QVMAG
Tasmaniosoma	compitale	2 juv	R. Mesibov	QVMAG	23:52005			Tipunah Road	Tas	-40.9428	145.24	25m	GPS	140	7	2	2011	R. Mesibov		QVMAG
Tasmaniosoma	compitale	1 juv	R. Mesibov	QVMAG	23:52006			Tipunah Road	Tas	-40.9447	145.2439	25m	GPS	120	7	2	2011	R. Mesibov		QVMAG
Tasmaniosoma	compitale	2M + 6F	R. Mesibov	QVMAG	23:52010			Smithton	Tas	-40.8444	145.1047	25m	GPS	10	25	3	2011	R. Mesibov		QVMAG
Tasmaniosoma	compitale	2M + 1F	R. Mesibov	QVMAG	23:52013			Eldridge Road	Tas	-40.9975	144.9539	25m	GPS	50	1	4	2011	R. Mesibov		QVMAG
Tasmaniosoma	compitale	1F	R. Mesibov	QVMAG	23:52014			Brittons Spur	Tas	-41.0011	144.8728	25m	GPS	50	1	4	2011	R. Mesibov		QVMAG
Tasmaniosoma	compitale	1M + 4F	R. Mesibov	QVMAG	23:52016			Salmon River Road	Tas	-41.0169	144.8675	25m	GPS	100	1	4	2011	R. Mesibov		QVMAG
Tasmaniosoma	compitale	2M + 1F	R. Mesibov	QVMAG	23:52017			Salmon River Road	Tas	-41.0428	144.87	25m	GPS	80	1	4	2011	R. Mesibov		QVMAG
Tasmaniosoma	compitale	1M	R. Mesibov	QVMAG	23:52018			Lerunna Road	Tas	-41.0539	144.9022	25m	GPS	130	1	4	2011	R. Mesibov		QVMAG
Tasmaniosoma	compitale	2M + 2F	R. Mesibov	QVMAG	23:52019			Leensons Road	Tas	-41.0678	144.9322	25m	GPS	140	1	4	2011	R. Mesibov		QVMAG
Tasmaniosoma	compitale	1M	R. Mesibov	QVMAG	23:52020			Leensons Road	Tas	-41.0756	144.9731	25m	GPS	60	1	4	2011	R. Mesibov		QVMAG
Tasmaniosoma	compitale	1F	R. Mesibov	QVMAG	23:52031			Ten Foot Track	Tas	-41.0511	145.5881	25m	GPS	180	5	4	2011	R. Mesibov		QVMAG
Tasmaniosoma	compitale	3M + 1F	R. Mesibov	QVMAG	23:52035			Beatties Road	Tas	-41.0211	145.5894	25m	GPS	140	20	4	2011	R. Mesibov		QVMAG
Tasmaniosoma	compitale	1M	R. Mesibov	QVMAG	23:52045			Heemskirk Road spur	Tas	-41.2206	144.7733	25m	GPS	120	28	4	2011	R. Mesibov		QVMAG
Tasmaniosoma	compitale	1M + 1F	R. Mesibov	QVMAG	23:52046			Heemskirk Road spur	Tas	-41.2072	144.7772	25m	GPS	130	28	4	2011	R. Mesibov		QVMAG
Tasmaniosoma	compitale	1F	R. Mesibov	QVMAG	23:52047			Heemskirk Road spur	Tas	-41.2025	144.7769	25m	GPS	130	28	4	2011	R. Mesibov		QVMAG
Tasmaniosoma	compitale	1M	R. Mesibov	QVMAG	23:52048			Heemskirk Road spur	Tas	-41.2	144.7778	25m	GPS	120	28	4	2011	R. Mesibov		QVMAG
Tasmaniosoma	compitale	1M + 1F	R. Mesibov	QVMAG	23:52049			Heemskirk Road	Tas	-41.1969	144.7722	25m	GPS	110	28	4	2011	R. Mesibov		QVMAG
Tasmaniosoma	compitale	1M	R. Mesibov	QVMAG	23:52050			Heemskirk Road	Tas	-41.1981	144.8	25m	GPS	180	28	4	2011	R. Mesibov		QVMAG
Tasmaniosoma	compitale	1M	R. Mesibov	QVMAG	23:52051			Heemskirk Road	Tas	-41.1986	144.8078	25m	GPS	180	28	4	2011	R. Mesibov		QVMAG
Tasmaniosoma	compitale	1M	R. Mesibov	QVMAG	23:52052			Blackwater Road	Tas	-41.1797	144.8806	25m	GPS	160	28	4	2011	R. Mesibov		QVMAG
Tasmaniosoma	compitale	1F	R. Mesibov	QVMAG	23:52063			Heemskirk Road spur	Tas	-41.2156	144.7744	25m	GPS	110	3	5	2011	R. Mesibov + T. Moule		QVMAG
Tasmaniosoma	compitale	3F	R. Mesibov	QVMAG	23:52064			Heemskirk Road spur	Tas	-41.2081	144.7686	25m	GPS	110	3	5	2011	R. Mesibov + T. Moule		QVMAG
Tasmaniosoma	compitale	1M + 1F	R. Mesibov	QVMAG	23:52067			Jefferson Road	Tas	-41.115	145.5717	25m	GPS	280	6	5	2011	R. Mesibov		QVMAG
Tasmaniosoma	compitale	1M	R. Mesibov	QVMAG	23:52069			Jefferson Road	Tas	-41.1169	145.5706	25m	GPS	290	6	5	2011	R. Mesibov		QVMAG
Tasmaniosoma	compitale	1M + 1F	R. Mesibov	QVMAG	23:52072			Jefferson Road	Tas	-41.1164	145.5775	25m	GPS	290	6	5	2011	R. Mesibov		QVMAG
Tasmaniosoma	compitale	1M + 2F	R. Mesibov	QVMAG	23:52073			Jefferson Road	Tas	-41.1197	145.5711	25m	GPS	320	6	5	2011	R. Mesibov		QVMAG
Tasmaniosoma	compitale	1M	R. Mesibov	QVMAG	23:52074			Jefferson Road	Tas	-41.1094	145.5797	25m	GPS	300	9	5	2011	R. Mesibov + M. French		QVMAG
Tasmaniosoma	compitale	1M	R. Mesibov	QVMAG	23:52075			Jefferson Road	Tas	-41.1144	145.5731	25m	GPS	270	9	5	2011	R. Mesibov + M. French		QVMAG
Tasmaniosoma	compitale	2M + 2F	R. Mesibov	QVMAG	23:52076			Jefferson Road	Tas	-41.1142	145.5736	50m	Google Earth	270	9	5	2011	R. Mesibov + M. French		QVMAG
Tasmaniosoma	compitale	1M + 1F	R. Mesibov	QVMAG	23:52077			Jefferson Road	Tas	-41.1131	145.5747	25m	GPS	270	9	5	2011	R. Mesibov + M. French		QVMAG
Tasmaniosoma	compitale	2M + 2F	R. Mesibov	QVMAG	23:52078			Jefferson Road	Tas	-41.1133	145.5761	25m	GPS	290	9	5	2011	R. Mesibov + M. French		QVMAG
Tasmaniosoma	compitale	2M	R. Mesibov	QVMAG	23:52079			Jefferson Road	Tas	-41.1133	145.5769	25m	GPS	300	9	5	2011	R. Mesibov + M. French		QVMAG
Tasmaniosoma	compitale	1M + 1F	R. Mesibov	QVMAG	23:52080			Jefferson Road	Tas	-41.0986	145.5711	25m	GPS	260	9	5	2011	R. Mesibov + M. French		QVMAG
Tasmaniosoma	compitale	1M	R. Mesibov	QVMAG	23:52081			Humbles Road	Tas	-41.0789	145.5683	25m	GPS	260	9	5	2011	R. Mesibov + M. French		QVMAG
Tasmaniosoma	compitale	1M + 1F	R. Mesibov	QVMAG	23:52082			Preolenna Road	Tas	-41.0831	145.5867	25m	GPS	190	9	5	2011	R. Mesibov + M. French		QVMAG
Tasmaniosoma	compitale	1M + 1F	R. Mesibov	QVMAG	23:52083			Preolenna Road	Tas	-41.0842	145.5911	25m	GPS	200	9	5	2011	R. Mesibov + M. French		QVMAG
Tasmaniosoma	compitale	1M + 1F	R. Mesibov	QVMAG	23:52094			Sumac Road	Tas	-41.3033	145.0608	25m	GPS	250	16	5	2011	R. Mesibov + M. French		QVMAG
Tasmaniosoma	compitale	1F	R. Mesibov	QVMAG	23:52095			Sumac Road	Tas	-41.2861	145.0411	25m	GPS	220	16	5	2011	R. Mesibov + M. French		QVMAG
Tasmaniosoma	compitale	1M	R. Mesibov	QVMAG	23:52096			Sumac Road	Tas	-41.2244	145.0294	25m	GPS	240	16	5	2011	R. Mesibov + M. French		QVMAG
Tasmaniosoma	compitale	1M + 1 juv	R. Mesibov	QVMAG	23:52097			Sumac Road	Tas	-41.2075	145.0419	25m	GPS	270	16	5	2011	R. Mesibov + M. French		QVMAG
Tasmaniosoma	compitale	1M	R. Mesibov	QVMAG	23:52099			Horton Loop Road	Tas	-41.2106	145.1283	50m	Google Earth	270	16	5	2011	R. Mesibov + M. French		QVMAG
Tasmaniosoma	compitale	1M + 1F	R. Mesibov	QVMAG	23:52100			Wandle Road	Tas	-41.3286	145.5272	25m	GPS	350	19	5	2011	R. Mesibov + M. French		QVMAG
Tasmaniosoma	compitale	1M + 2F	R. Mesibov	QVMAG	23:52104			Blackwells Road	Tas	-41.3086	145.5111	25m	GPS	550	19	5	2011	R. Mesibov + M. French		QVMAG
Tasmaniosoma	compitale	1M	R. Mesibov	QVMAG	23:52109			Toyo Road	Tas	-41.2317	145.5625	25m	GPS	230	20	5	2011	R. Mesibov + M. French		QVMAG
Tasmaniosoma	compitale	1M	R. Mesibov	QVMAG	23:52112			Viney Road	Tas	-41.2186	145.5569	25m	GPS	330	20	5	2011	R. Mesibov + M. French		QVMAG
Tasmaniosoma	compitale	1F	R. Mesibov	QVMAG	23:52116			Farquhars Road	Tas	-41.1775	145.4561	25m	GPS	180	20	5	2011	R. Mesibov + M. French		QVMAG
Tasmaniosoma	compitale	1M	R. Mesibov	QVMAG	23:52117			Farquhars Road	Tas	-41.1733	145.4569	25m	GPS	220	20	5	2011	R. Mesibov + M. French		QVMAG
Tasmaniosoma	compitale	1M + 1F	R. Mesibov	QVMAG	23:52119			Myalla	Tas	-40.9883	145.5603	25m	GPS	150	23	5	2011	R. Mesibov		QVMAG
Tasmaniosoma	compitale	1M	R. Mesibov	QVMAG	23:52120			Lapoinya area	Tas	-41.0292	145.5561	25m	GPS	130	24	5	2011	R. Mesibov		QVMAG
Tasmaniosoma	compitale	1M + 3F	R. Mesibov	QVMAG	23:52121			Lapoinya area	Tas	-41.0328	145.5503	25m	GPS	170	24	5	2011	R. Mesibov		QVMAG
Tasmaniosoma	compitale	1M + 1F	R. Mesibov	QVMAG	23:52122			Lapoinya area	Tas	-41.0228	145.5642	25m	GPS	180	24	5	2011	R. Mesibov		QVMAG
Tasmaniosoma	compitale	1M	R. Mesibov	QVMAG	23:52123			Lapoinya area	Tas	-41.0122	145.5603	25m	GPS	160	24	5	2011	R. Mesibov		QVMAG
Tasmaniosoma	compitale	1M + 3F	R. Mesibov	QVMAG	23:52124			Lyons Road	Tas	-41.0292	145.5825	25m	GPS	180	25	5	2011	R. Mesibov		QVMAG
Tasmaniosoma	compitale	1 juv	R. Mesibov	QVMAG	23:52126			Lyons Road	Tas	-41.0306	145.5833	25m	GPS	180	25	5	2011	R. Mesibov		QVMAG
Tasmaniosoma	compitale	2F	R. Mesibov	QVMAG	23:52128			Lyons Road	Tas	-41.0272	145.5761	25m	GPS	180	25	5	2011	R. Mesibov		QVMAG
Tasmaniosoma	compitale	1M + 1F	R. Mesibov	QVMAG	23:52129			Jefferson Road	Tas	-41.1089	145.5967	25m	GPS	120	26	5	2011	R. Mesibov		QVMAG
Tasmaniosoma	compitale	1M + 2F	R. Mesibov	QVMAG	23:52131			Preolenna Road	Tas	-41.0331	145.6028	50m	Google Earth	180	26	5	2011	R. Mesibov		QVMAG
Tasmaniosoma	compitale	7F	R. Mesibov	QVMAG	23:52133			West Calder	Tas	-41.1172	145.6253	25m	GPS	300	28	5	2011	R. Mesibov		QVMAG
Tasmaniosoma	compitale	1F	R. Mesibov	QVMAG	23:52146			Parrawe area	Tas	-41.3425	145.5519	25m	GPS	620	31	5	2011	R. Mesibov		QVMAG
Tasmaniosoma	compitale	2F	R. Mesibov	QVMAG	23:52149			S of Wandle River	Tas	-41.3703	145.5742	50m	Google Earth	600	31	5	2011	R. Mesibov		QVMAG
Tasmaniosoma	compitale	1M	R. Mesibov	QVMAG	23:52150			Murchison Highway	Tas	-41.4625	145.6261	25m	GPS	640	1	6	2011	R. Mesibov		QVMAG
Tasmaniosoma	compitale	1M	R. Mesibov	QVMAG	23:52153			Tayatea Road	Tas	-41.0547	145.1939	25m	GPS	150	6	6	2011	R. Mesibov		QVMAG
Tasmaniosoma	compitale	1M	R. Mesibov	QVMAG	23:52154			Tayatea Road	Tas	-41.0511	145.1772	25m	GPS	170	6	6	2011	R. Mesibov		QVMAG
Tasmaniosoma	compitale	4M	R. Mesibov	QVMAG	23:52155			Tayatea Road	Tas	-41.0536	145.1508	25m	GPS	200	6	6	2011	R. Mesibov		QVMAG
Tasmaniosoma	compitale	1M	R. Mesibov	QVMAG	23:52156			Tayatea Road	Tas	-41.0428	145.1267	25m	GPS	180	6	6	2011	R. Mesibov		QVMAG
Tasmaniosoma	compitale	1M	R. Mesibov	QVMAG	23:52159			Heemskirk Road spur	Tas	-41.2236	144.7711	25m	GPS + Google Earth	130	10	6	2011	R. Mesibov		QVMAG
Tasmaniosoma	compitale	1M + 1F	R. Mesibov	QVMAG	23:52160			Heemskirk Road spur	Tas	-41.2222	144.7719	25m	GPS	120	10	6	2011	R. Mesibov		QVMAG
Tasmaniosoma	compitale	1M + 2F	R. Mesibov	QVMAG	23:52161			Heemskirk Road spur	Tas	-41.2211	144.7728	25m	GPS	120	10	6	2011	R. Mesibov		QVMAG
Tasmaniosoma	compitale	1F	R. Mesibov	QVMAG	23:52162			Heemskirk Road spur	Tas	-41.2197	144.7731	25m	GPS	120	10	6	2011	R. Mesibov		QVMAG
Tasmaniosoma	compitale	1M	R. Mesibov	QVMAG	23:52163			Heemskirk Road spur	Tas	-41.2183	144.7736	25m	GPS + Google Earth	110	10	6	2011	R. Mesibov		QVMAG
Tasmaniosoma	compitale	1M + 1F	R. Mesibov	QVMAG	23:52164			Heemskirk Road spur	Tas	-41.2158	144.7742	25m	GPS	110	10	6	2011	R. Mesibov		QVMAG
Tasmaniosoma	compitale	2M	R. Mesibov	QVMAG	23:52165			Henrietta - Badcock's block	Tas	-41.1478	145.6789	10m	on transect - calculated from GPS'ed endpoints		24	6	2011	R. Mesibov	10m area	QVMAG
Tasmaniosoma	compitale	1M	R. Mesibov	QVMAG	23:52166			Henrietta - Badcock's block	Tas	-41.1478	145.6789	10m	on transect - calculated from GPS'ed endpoints		24	6	2011	R. Mesibov	20m area	QVMAG
Tasmaniosoma	compitale	1M	R. Mesibov	QVMAG	23:52167			Henrietta - Badcock's block	Tas	-41.1478	145.6789	10m	on transect - calculated from GPS'ed endpoints		24	6	2011	R. Mesibov	30m area	QVMAG
Tasmaniosoma	compitale	1M + 1F	R. Mesibov	QVMAG	23:52168			Henrietta - Badcock's block	Tas	-41.1478	145.6792	10m	on transect - calculated from GPS'ed endpoints		24	6	2011	R. Mesibov	40m area	QVMAG
Tasmaniosoma	compitale	1F	R. Mesibov	QVMAG	23:52169			Henrietta - Badcock's block	Tas	-41.1481	145.6792	10m	on transect - calculated from GPS'ed endpoints		24	6	2011	R. Mesibov	50m area	QVMAG
Tasmaniosoma	compitale	1M	R. Mesibov	QVMAG	23:52170			Henrietta - Badcock's block	Tas	-41.1481	145.6792	10m	on transect - calculated from GPS'ed endpoints		24	6	2011	R. Mesibov	60m area	QVMAG
Tasmaniosoma	compitale	2M	R. Mesibov	QVMAG	23:52176			Sisters Beach	Tas	-40.9269	145.575	25m	GPS	40	31	7	2011	R. Mesibov	same site as 4405	QVMAG
Tasmaniosoma	compitale	1M + 2F	R. Mesibov	QVMAG	23:52177			S of Henrietta	Tas	-41.1767	145.6531	25m	GPS	380	31	7	2011	R. Mesibov		QVMAG
Tasmaniosoma	compitale	2M + 2F	R. Mesibov	QVMAG	23:52181			Savage River Pipeline Road	Tas	-41.3956	145.2283	25m	GPS	360	3	8	2011	R. Mesibov + D. Lester		QVMAG
Tasmaniosoma	compitale	1M	R. Mesibov	QVMAG	23:52182			Savage River Pipeline Road	Tas	-41.1278	145.2975	25m	GPS	360	3	8	2011	R. Mesibov + D. Lester		QVMAG
Tasmaniosoma	compitale	1F	R. Mesibov	QVMAG	23:52184			Savage River Pipeline Road	Tas	-41.0544	145.2739	25m	GPS	170	3	8	2011	R. Mesibov + D. Lester		QVMAG
Tasmaniosoma	decussatum	2M + 3F	R. Mesibov	QVMAG	23:46692	paratypes		Pearly Brook	Tas	-41.0717	147.6619	100m	1:25K map	80	1	3	1992	R. Mesibov		QVMAG
Tasmaniosoma	decussatum	1M	R. Mesibov	QVMAG	23:46693			Tomahawk River	Tas	-41.0433	147.7106	100m	1:25K map	220	18	3	1993	R. Mesibov		QVMAG
Tasmaniosoma	decussatum	1M	R. Mesibov	QVMAG	23:46694			Davis Hill	Tas	-41.105	147.6669	100m	1:25K map	140	7	6	1993	R. Mesibov		QVMAG
Tasmaniosoma	decussatum	2M	R. Mesibov	QVMAG	23:46695			Kamona Ridge	Tas	-41.1058	147.685	100m	1:25K map	180	7	6	1993	R. Mesibov		QVMAG
Tasmaniosoma	decussatum	1M	R. Mesibov	QVMAG	23:46696			Morris Ridge	Tas	-41.1067	147.6981	100m	1:25K map	200	7	6	1993	R. Mesibov		QVMAG
Tasmaniosoma	decussatum	2M	R. Mesibov	QVMAG	23:46697			Connors Road	Tas	-41.0911	147.7181	100m	1:25K map	240	7	6	1993	R. Mesibov		QVMAG
Tasmaniosoma	decussatum	3M	R. Mesibov	QVMAG	23:46698			Mt Michael	Tas	-41.1825	148.0089	100m	1:25K map	730	1	4	2000	R. Mesibov + K. Bonham + R. van Riet		QVMAG
Tasmaniosoma	decussatum	4M	R. Mesibov	QVMAG	23:46699	paratypes		E of Rattler Hill	Tas	-41.2286	147.8878	100m	1:25K map	650	18	1	2005	R. Mesibov		QVMAG
Tasmaniosoma	decussatum	1M	R. Mesibov	QVMAG	23:46700	paratype		Rattler Hill	Tas	-41.2306	147.8892	100m	1:25K map	680	23	8	1990	R. Mesibov	plot NE1 - day+evening	QVMAG
Tasmaniosoma	decussatum	2M	R. Mesibov	QVMAG	23:46701	paratypes		Rattler Hill	Tas	-41.2306	147.8892	100m	1:25K map	680	25	8	1990	R. Mesibov	plot NE1 - day+evening	QVMAG
Tasmaniosoma	decussatum	1M	R. Mesibov	QVMAG	23:46702	paratype		Rattler Hill	Tas	-41.2306	147.8892	100m	1:25K map	680	26	8	1990	R. Mesibov	plot NE1 - day	QVMAG
Tasmaniosoma	decussatum	2M	R. Mesibov	QVMAG	23:46703	paratypes		Rattler Hill	Tas	-41.2286	147.8892	100m	1:25K map	650	27	8	1990	R. Mesibov	plot NE2 - day+evening	QVMAG
Tasmaniosoma	decussatum	2M	R. Mesibov	QVMAG	23:46704	paratypes		Rattler Hill	Tas	-41.2286	147.8892	100m	1:25K map	650	3	9	1990	R. Mesibov	plot NE2 - day	QVMAG
Tasmaniosoma	decussatum	1M	R. Mesibov	QVMAG	23:46705			Jimmys Creek	Tas	-41.4619	147.7581	100m	1:25K map	360	23	3	1992	R. Mesibov		QVMAG
Tasmaniosoma	decussatum	1M	R. Mesibov	QVMAG	23:46706			Jones Lookout	Tas	-41.4658	147.7356	100m	1:25K map	630	15	3	1993	R. Mesibov		QVMAG
Tasmaniosoma	decussatum	1M	R. Mesibov	QVMAG	23:46707			Razorback Road	Tas	-41.5547	147.8756	100m	1:25K map	590	25	12	1994	R. Mesibov + T. Moule		QVMAG
Tasmaniosoma	decussatum	1M	R. Mesibov	QVMAG	23:46708			Toms Gully	Tas	-41.3486	148.0761	100m	1:25K map	240	21	9	1996	R. Mesibov		QVMAG
Tasmaniosoma	decussatum	1M	R. Mesibov	QVMAG	23:51498			Mt Michael	Tas	-41.1794	148.0094	250m	Coy et al. (1993)	740	26	11	1989	National Rainforest Conservation Program personnel	National Rainforest Conservation Program collection	QVMAG
Tasmaniosoma	decussatum	36M	R. Mesibov	QVMAG	23:51499			Mt Michael	Tas	-41.1794	148.0094	250m	Coy et al. (1993)	740	27	11	1989	National Rainforest Conservation Program personnel	National Rainforest Conservation Program collection	QVMAG
Tasmaniosoma	decussatum	29M	R. Mesibov	QVMAG	23:51500			Mt Michael	Tas	-41.1794	148.0094	250m	Coy et al. (1993)	740	28	11	1989	National Rainforest Conservation Program personnel	National Rainforest Conservation Program collection	QVMAG
Tasmaniosoma	decussatum	1M	R. Mesibov	QVMAG	23:51507			Mt Horror	Tas	-41.0661	147.7361	250m	Coy et al. (1993)	640		12	1988	M. Neyland	National Rainforest Conservation Program collection	QVMAG
Tasmaniosoma	decussatum	1M	R. Mesibov	QVMAG	23:51508			Oxberry Creek	Tas	-41.0444	147.6747	100m	1:25K map	170	10	3	1993	R. Mesibov		QVMAG
Tasmaniosoma	decussatum	1M	R. Mesibov	QVMAG	23:51555	holotype		Rattler Hill	Tas	-41.2286	147.8892	100m	1:25K map	650	27	8	1990	R. Mesibov	plot NE2 - day+evening	QVMAG
Tasmaniosoma	decussatum	1M	R. Mesibov	QVMAG	23:52416			Barwicks Hill	Tas	-41.4497	147.7114	100m	1:25K map	430	29	9	2005	W. Clarkson + L. Clarkson		QVMAG
Tasmaniosoma	decussatum	1M	R. Mesibov	QVMAG	23:53647			Catos Road	Tas	-41.4625	148.1489	25m	GPS	50	26	7	2013	R. Mesibov + T. Moule		QVMAG
Tasmaniosoma	decussatum	13M + 8F	R. Mesibov	QVMAG	23:53832			St Columba Falls walking track	Tas	-41.3214	147.9247	25m	GPS	320	9	7	2014	S. Velez + R. Mesibov		QVMAG
Tasmaniosoma	decussatum	5M	R. Mesibov	QVMAG	23:53833			Honeymoon Hill	Tas	-41.2605	148.0395	50m	GPS	180	9	7	2014	S. Velez + R. Mesibov		QVMAG
Tasmaniosoma	decussatum	4M	R. Mesibov	QVMAG	23:53835			Argonaut Road	Tas	-41.3223	148.1319	50m	GPS	160	9	7	2014	S. Velez + R. Mesibov		QVMAG
Tasmaniosoma	fasciculum	3M	R. Mesibov	QVMAG	23:12309			Sherrills Cave - Eugenana	Tas	-41.2336	146.3117	100m	A. Clarke advice		6	12	1989	S. Eberhard + J. Jackson		QVMAG
Tasmaniosoma	fasciculum	1M	R. Mesibov	QVMAG	23:46632			Maggs Mountain	Tas	-41.69	146.2086	250m	R. Green advice	420	18	4	1985	R.H. Green	site A	QVMAG
Tasmaniosoma	fasciculum	1M	R. Mesibov	QVMAG	23:46633			Maggs Mountain	Tas	-41.6908	146.2014	1km	R. Green advice	440	1	3	1986	R.H. Green	site B	QVMAG
Tasmaniosoma	fasciculum	1M	R. Mesibov	QVMAG	23:46634			Maggs Mountain	Tas	-41.6917	146.2039	1km	R. Green advice	540	23	2	1988	R.H. Green	site C	QVMAG
Tasmaniosoma	fasciculum	2M	R. Mesibov	QVMAG	23:46635			Gog Range	Tas	-41.4992	146.4706	100m	1:25K map	260	12	12	1991	R. Mesibov + T. Scarborough		QVMAG
Tasmaniosoma	fasciculum	1M	R. Mesibov	QVMAG	23:46636			Gog Range	Tas	-41.4947	146.4575	100m	1:25K map	200	13	12	1991	R. Mesibov + T. Scarborough		QVMAG
Tasmaniosoma	fasciculum	1M	R. Mesibov	QVMAG	23:46637			Gog Range	Tas	-41.4956	146.4597	100m	1:25K map	180	13	12	1991	R. Mesibov + T. Scarborough		QVMAG
Tasmaniosoma	fasciculum	2M	R. Mesibov	QVMAG	23:46638			Gog Range	Tas	-41.4961	146.3556	100m	1:25K map	530	16	12	1991	R. Mesibov + T. Scarborough		QVMAG
Tasmaniosoma	fasciculum	1M	R. Mesibov	QVMAG	23:46639			Kenzies Hill	Tas	-41.4753	146.3558	100m	1:25K map	290	18	12	1991	R. Mesibov + T. Scarborough		QVMAG
Tasmaniosoma	fasciculum	1M	R. Mesibov	QVMAG	23:46640			Black Sugarloaf Creek	Tas	-41.44	146.8278	100m	1:25K map	170	21	2	1992	R. Mesibov		QVMAG
Tasmaniosoma	fasciculum	1M	R. Mesibov	QVMAG	23:46641			Lobster Rivulet area	Tas	-41.5119	146.5053	100m	1:25K map	220	17	9	1997	R. Mesibov		QVMAG
Tasmaniosoma	fasciculum	2M	R. Mesibov	QVMAG	23:46642			Brands Creek	Tas	-41.3181	146.7039	100m	1:25K map	180	7	10	1997	R. Mesibov		QVMAG
Tasmaniosoma	fasciculum	1M	R. Mesibov	QVMAG	23:46643			Pig Creek	Tas	-41.5139	146.5353	100m	1:25K map	220	7	11	1997	R. Mesibov		QVMAG
Tasmaniosoma	fasciculum	1M	R. Mesibov	QVMAG	23:46644	paratype		Little Claytons Rivulet	Tas	-41.2078	146.2033	100m	1:25K map	100	30	11	1997	R. Mesibov + T. Moule		QVMAG
Tasmaniosoma	fasciculum	1M	R. Mesibov	QVMAG	23:46751			Birralee	Tas	-41.4031	146.8086	100m	W. Clarkson advice	350	7	1	2007	W. Clarkson + L. Clarkson		QVMAG
Tasmaniosoma	fasciculum	1M	R. Mesibov	QVMAG	23:51664	holotype		Little Claytons Rivulet	Tas	-41.2067	146.2019	25m	GPS	100	27	12	2009	R. Mesibov + T. Moule		QVMAG
Tasmaniosoma	fasciculum	2M + 3 juv	R. Mesibov	QVMAG	23:51665	paratypes		Little Claytons Rivulet	Tas	-41.2067	146.2019	25m	GPS	100	27	12	2009	R. Mesibov + T. Moule		QVMAG
Tasmaniosoma	fasciculum	1M	R. Mesibov	QVMAG	23:51670			Dial Road	Tas	-41.1625	146.0622	50m	Google Earth	140	2	1	2010	R. Mesibov		QVMAG
Tasmaniosoma	fasciculum	1F	R. Mesibov	QVMAG	23:51677			Gog Range	Tas	-41.4969	146.3603	100m	1:25K map	490	4	6	1990	R. Mesibov		QVMAG
Tasmaniosoma	fasciculum	1F	R. Mesibov	QVMAG	23:51678			Whisky Creek	Tas	-41.1625	146.0633	100m	K. Bonham advice	100	28	4	1999	K. Bonham	site 5a	QVMAG
Tasmaniosoma	fasciculum	1F	R. Mesibov	QVMAG	23:51679			Keddies Creek	Tas	-41.1733	146.0608	100m	K. Bonham advice	30	28	5	1999	K. Bonham	site 37b	QVMAG
Tasmaniosoma	fasciculum	2F	R. Mesibov	QVMAG	23:51845			Henslowes Road	Tas	-41.1656	146.1472	25m	GPS	<10	17	6	2010	R. Mesibov		QVMAG
Tasmaniosoma	fragile	1M + 3F	R. Mesibov	QVMAG	23:46763			Mt Allen	Tas	-41.7956	148.24	250m	1:100K map	210	6	6	1988	R. Mesibov		QVMAG
Tasmaniosoma	fragile	1M	R. Mesibov	QVMAG	23:46764			Mt Mismanagement	Tas	-42.1039	147.7958	250m	1:100K map	630	10	7	1988	R. Mesibov		QVMAG
Tasmaniosoma	fragile	1M	R. Mesibov	QVMAG	23:46765	paratype		Apsley River	Tas	-41.8544	148.1964	250m	1:100K map	130	19	7	1988	R. Mesibov		QVMAG
Tasmaniosoma	fragile	1M	R. Mesibov	QVMAG	23:46766	paratype		Apsley River	Tas	-41.8544	148.2014	250m	1:100K map	130	20	7	1988	R. Mesibov		QVMAG
Tasmaniosoma	fragile	2M	R. Mesibov	QVMAG	23:46767			Big Sassy Creek	Tas	-42.1475	147.9083	250m	Coy et al. (1993)	400	12	5	1989	National Rainforest Conservation Program personnel	National Rainforest Conservation Program collection	QVMAG
Tasmaniosoma	fragile	1M	R. Mesibov	QVMAG	23:46768			Wolfs Craig Creek	Tas	-41.9339	147.5961	100m	1:25K map	350	3	10	1993	R. Mesibov		QVMAG
Tasmaniosoma	fragile	1M	R. Mesibov	QVMAG	23:51666	holotype		Apsley River	Tas	-41.8544	148.2014	250m	1:100K map	130	20	7	1988	R. Mesibov		QVMAG
Tasmaniosoma	fragile	1F	R. Mesibov	QVMAG	23:51711			Meetus Falls Reserve	Tas	-41.9483	147.8814	25m	GPS	660	27	3	2010	R. Mesibov		QVMAG
Tasmaniosoma	fragile	1M	R. Mesibov	QVMAG	23:53830			Mt Elephant	Tas	-41.624	148.2556	25m	Google Earth	500	8	7	2014	S. Velez + R. Mesibov		QVMAG
Tasmaniosoma	gerdiorivum	2M	R. Mesibov	QVMAG	23:46654			Mt Arthur	Tas	-41.265	147.2975	250m	1:100K map	650	17	5	1988	R. Mesibov		QVMAG
Tasmaniosoma	gerdiorivum	3M + 3F	R. Mesibov	QVMAG	23:46655			Mt Arthur	Tas	-41.2767	147.2617	250m	1:100K map	750	18	5	1988	R. Mesibov		QVMAG
Tasmaniosoma	gerdiorivum	1M + 4F	R. Mesibov	QVMAG	23:46656			Mt Barrow	Tas	-41.3753	147.4306	100m	1:25K map	1050	14	12	1991	R. Mesibov		QVMAG
Tasmaniosoma	gerdiorivum	2M + 3F	R. Mesibov	QVMAG	23:46657			Duncraggen Hill	Tas	-41.07	147.4083	100m	1:25K map	110	29	2	1992	R. Mesibov		QVMAG
Tasmaniosoma	gerdiorivum	1M	R. Mesibov	QVMAG	23:46658			Wyena	Tas	-41.1192	147.2539	100m	QVMAG records	170	25	8	1993	T. Kingston et al.		QVMAG
Tasmaniosoma	gerdiorivum	1M + 1F	R. Mesibov	QVMAG	23:46659			Hurst Creek	Tas	-41.1267	147.4506	100m	1:25K map	90	6	1	1994	R. Mesibov		QVMAG
Tasmaniosoma	gerdiorivum	1M	R. Mesibov	QVMAG	23:46660			Hurst Creek	Tas	-41.0861	147.4644	100m	1:25K map	80	6	1	1994	R. Mesibov		QVMAG
Tasmaniosoma	gerdiorivum	3M + 1F	R. Mesibov	QVMAG	23:46661			Little Forester River	Tas	-41.1253	147.36	100m	1:25K map	100	7	1	1994	R. Mesibov		QVMAG
Tasmaniosoma	gerdiorivum	1M	R. Mesibov	QVMAG	23:46662			Duncraggen Hill area	Tas	-41.0847	147.3764	100m	1:25K map	140	7	1	1994	R. Mesibov		QVMAG
Tasmaniosoma	gerdiorivum	1M	R. Mesibov	QVMAG	23:46663			Blumont	Tas	-41.1728	147.4103	100m	1:25K map	160	7	1	1994	R. Mesibov		QVMAG
Tasmaniosoma	gerdiorivum	2M	R. Mesibov	QVMAG	23:46664			Musselboro	Tas	-41.4672	147.4433	100m	1:25K map	420	8	3	1994	R. Mesibov		QVMAG
Tasmaniosoma	gerdiorivum	1M + 1F	R. Mesibov	QVMAG	23:46665			Barrow Creek	Tas	-41.3567	147.3922	100m	1:25K map	610	19	7	1994	R. Mesibov		QVMAG
Tasmaniosoma	gerdiorivum	1M	R. Mesibov	QVMAG	23:46666			Foons Hill	Tas	-41.3983	147.3281	100m	1:25K map	630	4	8	1994	R. Mesibov + D. Soccol		QVMAG
Tasmaniosoma	gerdiorivum	1M + 1F	R. Mesibov	QVMAG	23:46667	paratypes		Weavers Creek area	Tas	-41.4333	147.3653	100m	1:25K map	700	4	8	1994	R. Mesibov + D. Soccol		QVMAG
Tasmaniosoma	gerdiorivum	1M	R. Mesibov	QVMAG	23:46668			Musselboro	Tas	-41.4483	147.4264	100m	1:25K map	650	11	8	1994	R. Mesibov		QVMAG
Tasmaniosoma	gerdiorivum	3M + 4F	R. Mesibov	QVMAG	23:46669	paratypes		Weavers Creek	Tas	-41.4025	147.3831	100m	1:25K map	970	8	1	1995	R. Mesibov + T. Moule		QVMAG
Tasmaniosoma	gerdiorivum	1M	R. Mesibov	QVMAG	23:46670			Underwood	Tas	-41.2858	147.1828	100m	1:25K map	260	20	1	1995	R. Mesibov		QVMAG
Tasmaniosoma	gerdiorivum	2M	R. Mesibov	QVMAG	23:46671	paratypes		Weavers Creek area	Tas	-41.4494	147.3797	100m	1:25K map	470	22	3	1995	R. Mesibov		QVMAG
Tasmaniosoma	gerdiorivum	1M	R. Mesibov	QVMAG	23:46672	paratype		Weavers Creek area	Tas	-41.4503	147.3844	100m	1:25K map	530	22	3	1995	R. Mesibov		QVMAG
Tasmaniosoma	gerdiorivum	2M	R. Mesibov	QVMAG	23:46673	paratypes		Weavers Creek area	Tas	-41.4575	147.3869	100m	1:25K map	440	22	3	1995	R. Mesibov		QVMAG
Tasmaniosoma	gerdiorivum	1M	R. Mesibov	QVMAG	23:46674	paratype		Weavers Creek area	Tas	-41.4386	147.3678	100m	1:25K map	710	23	3	1995	R. Mesibov		QVMAG
Tasmaniosoma	gerdiorivum	6M + 1F	R. Mesibov	QVMAG	23:46675	paratypes		Weavers Creek area	Tas	-41.4269	147.3711	100m	1:25K map	540	23	3	1995	R. Mesibov		QVMAG
Tasmaniosoma	gerdiorivum	1M	R. Mesibov	QVMAG	23:46676			Boags Ridge	Tas	-41.4686	147.5342	100m	1:25K map	430	16	6	1995	R. Mesibov		QVMAG
Tasmaniosoma	gerdiorivum	2M	R. Mesibov	QVMAG	23:46677			Boags Ridge	Tas	-41.4453	147.5042	100m	1:25K map	600	8	7	1995	R. Mesibov + T. Moule		QVMAG
Tasmaniosoma	gerdiorivum	1M + 1F	R. Mesibov	QVMAG	23:46678			North Esk River	Tas	-41.3992	147.535	100m	1:25K map	510	9	7	1995	R. Mesibov + T. Moule		QVMAG
Tasmaniosoma	gerdiorivum	1M	R. Mesibov	QVMAG	23:46679			Boags Ridge	Tas	-41.4517	147.5244	100m	1:25K map	420	31	7	1995	R. Mesibov		QVMAG
Tasmaniosoma	gerdiorivum	1M	R. Mesibov	QVMAG	23:46680			Nunamara	Tas	-41.3992	147.3075	1km	C. Brockmann advice	400	9	1	1997	C. Brockmann	to EQ258165 - 450 m	QVMAG
Tasmaniosoma	gerdiorivum	2M	R. Mesibov	QVMAG	23:46681			Farrells Creek	Tas	-41.3878	147.6664	100m	T. Barker advice	770	10	7	2001	T. Barker	pitfall	QVMAG
Tasmaniosoma	gerdiorivum	5M	R. Mesibov	QVMAG	23:46682			Ben Nevis area	Tas	-41.3894	147.6675	100m	T. Barker advice	770	10	7	2001	T. Barker	pitfall	QVMAG
Tasmaniosoma	gerdiorivum	2M	R. Mesibov	QVMAG	23:46683			Farrells Creek	Tas	-41.3897	147.6581	100m	T. Barker advice	820	10	7	2001	T. Barker	pitfall	QVMAG
Tasmaniosoma	gerdiorivum	5M	R. Mesibov	QVMAG	23:46684			Farrells Creek	Tas	-41.3781	147.6458	100m	T. Barker advice	870	10	7	2001	T. Barker	pitfall	QVMAG
Tasmaniosoma	gerdiorivum	1M	R. Mesibov	QVMAG	23:46685			Tombstone Creek	Tas	-41.3697	147.6506	100m	T. Barker advice	820	11	7	2001	T. Barker	pitfall	QVMAG
Tasmaniosoma	gerdiorivum	2M	R. Mesibov	QVMAG	23:46686			Milly Brook	Tas	-41.4264	147.6775	100m	T. Barker advice	820	11	7	2001	T. Barker	pitfall	QVMAG
Tasmaniosoma	gerdiorivum	2M	R. Mesibov	QVMAG	23:46687			Milly Brook	Tas	-41.4283	147.6739	100m	T. Barker advice	810	11	7	2001	T. Barker	pitfall	QVMAG
Tasmaniosoma	gerdiorivum	1M	R. Mesibov	QVMAG	23:46688			Milly Brook	Tas	-41.4319	147.6525	100m	T. Barker advice	870	12	7	2001	T. Barker	pitfall	QVMAG
Tasmaniosoma	gerdiorivum	4M	R. Mesibov	QVMAG	23:46689			Mt Stronach	Tas	-41.1675	147.5711	100m	K. Bonham advice	360	24	5	2003	K. Bonham		QVMAG
Tasmaniosoma	gerdiorivum	1M	R. Mesibov	QVMAG	23:46752			Patersonia	Tas	-41.31	147.3347	100m	W. Clarkson advice	410	29	8	2005	W. Clarkson + L. Clarkson		QVMAG
Tasmaniosoma	gerdiorivum	3M	R. Mesibov	QVMAG	23:46753			Mt Helen	Tas	-41.2478	147.5183	25m	GPS	240	22	9	2005	R. Mesibov + W. Clarkson + L. Clarkson		QVMAG
Tasmaniosoma	gerdiorivum	1M	R. Mesibov	QVMAG	23:46754			Mt Barrow	Tas	-41.3522	147.3875	25m	GPS	590	26	9	2005	W. Clarkson + L. Clarkson		QVMAG
Tasmaniosoma	gerdiorivum	1M + 1F	R. Mesibov	QVMAG	23:46755			Mt Barrow	Tas	-41.3583	147.3939	25m	GPS	620	26	9	2005	W. Clarkson + L. Clarkson		QVMAG
Tasmaniosoma	gerdiorivum	1M	R. Mesibov	QVMAG	23:46756			Mt Barrow	Tas	-41.3597	147.4014	25m	GPS	740	26	9	2005	W. Clarkson + L. Clarkson		QVMAG
Tasmaniosoma	gerdiorivum	2M	R. Mesibov	QVMAG	23:46757			Traills Point	Tas	-41.4367	147.5939	100m	1:25K map	700	29	9	2005	W. Clarkson + L. Clarkson		QVMAG
Tasmaniosoma	gerdiorivum	1M	R. Mesibov	QVMAG	23:51513			Gardners Ridge	Tas	-41.5356	146.5219	100m	W. Clarkson advice		20	11	2004	W. Clarkson		QVMAG
Tasmaniosoma	gerdiorivum	1M	R. Mesibov	QVMAG	23:51514			Cuckoo	Tas	-41.2386	147.6147	100m	W. Clarkson advice		6	6	2005	W. Clarkson + L. Clarkson		QVMAG
Tasmaniosoma	gerdiorivum	2M	R. Mesibov	QVMAG	23:51515			Mackenzie Rivulet	Tas	-41.2378	147.5469	25m	GPS	190	22	9	2005	R. Mesibov + W. Clarkson + L. Clarkson		QVMAG
Tasmaniosoma	gerdiorivum	1M	R. Mesibov	QVMAG	23:51667	holotype		Weavers Creek area	Tas	-41.4269	147.3711	100m	1:25K map	540	23	3	1995	R. Mesibov		QVMAG
Tasmaniosoma	gerdiorivum	1M	R. Mesibov	QVMAG	23:51682			Mt Barrow Road	Tas	-41.3608	147.3944	50m	Google Earth	690	23	2	2010	R. Mesibov		QVMAG
Tasmaniosoma	gerdiorivum	1M	R. Mesibov	QVMAG	23:52248			Hollybank	Tas	-41.3092	147.2097	25m	GPS	350	13	5	2012	W. Clarkson + L. Clarkson	330m on label	QVMAG
Tasmaniosoma	hesperium	1M	R. Mesibov	QVMAG	23:46600	holotype		Alpha Moraine - Mt Hesperus	Tas	-43.1119	146.2394	100m	K. Bonham advice	580	28	2	1999	K. Bonham + R. Crookshanks		QVMAG
Tasmaniosoma	hesperium	1M	R. Mesibov	QVMAG	23:46602	paratype		Junction Creek - Western Arthur Plains	Tas	-43.0972	146.2781	200m	Google Earth		7	2	1966	A. Neboiss		QVMAG
Tasmaniosoma	hickmanorum	5M + 1F	R. Mesibov	ANIC	64-000193			Pelion Hut - 3 km S Mt Oakleigh	Tas	-41.8314	146.0469	1km	Google Earth + 1:25K map		30	11	1990	I. Naumann	28-30 Nov 1990	Mesibov (2010) + ANIC
Tasmaniosoma	hickmanorum	1M	R. Mesibov	ANIC	64-000195			Pelion Hut - 3 km S Mt Oakleigh	Tas	-41.8314	146.0469	1km	Google Earth + 1:25K map			3	1991	I. Naumann	at night	Mesibov (2010) + ANIC
Tasmaniosoma	hickmanorum	6M + 3F	R. Mesibov	ANIC	64-000196			Pelion Hut - 3 km S Mt Oakleigh	Tas	-41.8314	146.0469	1km	Google Earth + 1:25K map		23	11	1991	I. Naumann	18-23 Nov 1991	Mesibov (2010) + ANIC
Tasmaniosoma	hickmanorum	5M + 5F	R. Mesibov	ANIC	64-000197			Pelion Hut	Tas	-41.8314	146.0469	1km	Google Earth + 1:25K map		6	6	1991	M. Comfort	9 Apr - 6 Jun 1991 - Malaise #4	Mesibov (2010) + ANIC
Tasmaniosoma	hickmanorum	2M + 2F	R. Mesibov	ANIC	64-000198			Melaleuca near Bathurst Harbour	Tas	-43.4167	146.1667	5km	label data		21	2	1991	A. Calder + W. Dressler	18-21 Feb 1991 - Winkler 1143	Mesibov (2010) + ANIC
Tasmaniosoma	hickmanorum	1M	R. Mesibov	ANIC	not yet registered			LGRSS 2L5656	Tas	-42.7169	145.7667	100m	HEC - LGRSS documentation	50	26	1	1977	L. Hill et al.		R. Mesibov records
Tasmaniosoma	hickmanorum	1M	R. Mesibov	AusMus	KS.21272			Nelson River caves area	Tas	-42.1	145.7333	2km	AusMus database		25	3	1989	M.R. Gray + S. Eberhard		AusMus
Tasmaniosoma	hickmanorum	number not known	R. Mesibov	AusMus	KS.66050			Hunter Island - near homestead	Tas	-40.5258	144.7478	1km	Google Earth		23	5	1974	T.F.	litter - Leptospermum marsh	AusMus
Tasmaniosoma	hickmanorum	3M + 3F	R. Mesibov	AusMus	KS.66051			Phillips Island - Macquarie Harbour	Tas	-42.335	145.45	500m	1:25K map		27	10	1977	M. Hortle + D. Coleman	S732	AusMus
Tasmaniosoma	hickmanorum	1M + 1 juv	R. Mesibov	AusMus	KS.66384			Lemonthyme Power Station	Tas	-41.7667	146.0333	2km	AusMus database		30	1	1989	D. Bickel	wet sclerophyll forest	AusMus
Tasmaniosoma	hickmanorum	1M	R. Mesibov	QldMus	not known			5 km S of Renison Bell	Tas	-41.8383	145.4092	500m	Google Earth	180	1	5	1987	N. Platnick + R. Raven + T. Churchill		R. Mesibov records
Tasmaniosoma	hickmanorum	5M	R. Mesibov	QldMus	not known			Donaghys Hill	Tas	-42.1972	145.9356	1km	Tasmanian Government gazetteer	480	29	4	1987	N. Platnick + R. Raven + T. Churchill		R. Mesibov records
Tasmaniosoma	hickmanorum	1M	R. Mesibov	QVMAG	23:11659			Melaleuca Lagoon	Tas	-43.4183	146.1639	100m	QVMAG records		4	3	1992	L. McGowan + T. Kingston		QVMAG
Tasmaniosoma	hickmanorum	3M	R. Mesibov	QVMAG	23:46042	paratypes		Tarraleah	Tas	-42.3	146.45	10km	Google Earth			5	1952	V.V. Hickman		QVMAG
Tasmaniosoma	hickmanorum	1M	R. Mesibov	QVMAG	23:46043	paratype		Tarraleah	Tas	-42.3	146.45	10km	Google Earth			5	1952	V.V. Hickman		QVMAG
Tasmaniosoma	hickmanorum	8M + 6F	R. Mesibov	QVMAG	23:46044	paratypes		Tarraleah	Tas	-42.3	146.45	10km	Google Earth		2	1	1953	V.V. Hickman	26 Dec 1952 - 2 Jan 1953	QVMAG
Tasmaniosoma	hickmanorum	2M	R. Mesibov	QVMAG	23:46045			Lake St Clair	Tas	-42.1169	146.1792	5km	Google Earth			5	1980	B. McCausland		QVMAG
Tasmaniosoma	hickmanorum	1M	R. Mesibov	QVMAG	23:46046			Brooks Creek	Tas	-41.3117	144.7433	2km	Google Earth + R. Green advice		18	4	1981	R.H. Green + Earthwatch personnel	±1 week	QVMAG
Tasmaniosoma	hickmanorum	2M	R. Mesibov	QVMAG	23:46047			Maggs Mountain	Tas	-41.6917	146.2039	1km	R. Green advice	540	18	5	1981	R.H. Green	pit C	QVMAG
Tasmaniosoma	hickmanorum	1M	R. Mesibov	QVMAG	23:46048			King River Bridge	Tas	-42.0672	145.65	100m	Inland Fisheries Commission advice		27	10	1987	Inland Fisheries Commission personnel		QVMAG
Tasmaniosoma	hickmanorum	1M	R. Mesibov	QVMAG	23:46049			Burghley Park	Tas	-41.4411	145.8139	1km	Tasmanian Government gazetteer		30	3	1988	L. Hill		QVMAG
Tasmaniosoma	hickmanorum	1M	R. Mesibov	QVMAG	23:46050			Sassafras Creek	Tas	-41.5822	146.3344	100m	1:25K map	400	3	6	1990	R. Mesibov + D.L. Goldsworthy		QVMAG
Tasmaniosoma	hickmanorum	3M	R. Mesibov	QVMAG	23:46051			Ingram Bay	Tas	-41.275	144.715	100m	1:25K map	<10	5	1	1991	R. Mesibov		QVMAG
Tasmaniosoma	hickmanorum	1M + 2F	R. Mesibov	QVMAG	23:46052			Kelcey Tier	Tas	-41.2203	146.3203	100m	1:25K map	170	1	9	1991	R. Mesibov		QVMAG
Tasmaniosoma	hickmanorum	1M + 1F	R. Mesibov	QVMAG	23:46053			Gog Range	Tas	-41.4964	146.4406	100m	1:25K map	260	17	12	1991	R. Mesibov + T. Scarborough		QVMAG
Tasmaniosoma	hickmanorum	3M + 1F	R. Mesibov	QVMAG	23:46054			Kenzies Hill	Tas	-41.4753	146.3558	100m	1:25K map	290	18	12	1991	R. Mesibov + T. Scarborough		QVMAG
Tasmaniosoma	hickmanorum	4M + 2F	R. Mesibov	QVMAG	23:46055			Kenzies Hill	Tas	-41.4744	146.3569	100m	1:25K map	260	18	12	1991	R. Mesibov + T. Scarborough		QVMAG
Tasmaniosoma	hickmanorum	2M	R. Mesibov	QVMAG	23:46056			Richardsons Flats	Tas	-41.0017	144.6864	100m	1:25K map	60	7	2	1992	R. Mesibov		QVMAG
Tasmaniosoma	hickmanorum	5M	R. Mesibov	QVMAG	23:46057	paratypes		Tarraleah	Tas	-42.3039	146.3633	100m	1:25K map	690	16	4	1992	R. Mesibov	plot 1	QVMAG
Tasmaniosoma	hickmanorum	2M	R. Mesibov	QVMAG	23:46058	paratypes		Tarraleah	Tas	-42.3031	146.3633	100m	1:25K map	700	16	4	1992	R. Mesibov	plot 3	QVMAG
Tasmaniosoma	hickmanorum	1M + 1F	R. Mesibov	QVMAG	23:46059	paratypes		Tarraleah	Tas	-42.3031	146.3619	100m	1:25K map	710	17	4	1992	R. Mesibov	plot 5	QVMAG
Tasmaniosoma	hickmanorum	1M + 1F	R. Mesibov	QVMAG	23:46060	paratypes		Tarraleah	Tas	-42.2994	146.3633	100m	1:25K map	710	18	4	1992	R. Mesibov	plot 11	QVMAG
Tasmaniosoma	hickmanorum	1M	R. Mesibov	QVMAG	23:46061			Laughing Jack Lagoon	Tas	-42.1892	146.2978	100m	1:25K map	930	20	4	1992	R. Mesibov	plot 18	QVMAG
Tasmaniosoma	hickmanorum	1M	R. Mesibov	QVMAG	23:46062			Laughing Jack Lagoon	Tas	-42.1892	146.3003	100m	1:25K map	940	28	4	1992	R. Mesibov	plot 29	QVMAG
Tasmaniosoma	hickmanorum	1M + 1F	R. Mesibov	QVMAG	23:46063			Laughing Jack Lagoon	Tas	-42.1847	146.3039	100m	1:25K map	860	29	4	1992	R. Mesibov	plot 33	QVMAG
Tasmaniosoma	hickmanorum	1M	R. Mesibov	QVMAG	23:46064			Laughing Jack Lagoon	Tas	-42.1875	146.2967	100m	1:25K map	870	1	5	1992	R. Mesibov	plot 41	QVMAG
Tasmaniosoma	hickmanorum	1M + 1F	R. Mesibov	QVMAG	23:46065	paratypes		Tarraleah	Tas	-42.2742	146.3597	100m	1:25K map	750	2	5	1992	R. Mesibov	plot 47	QVMAG
Tasmaniosoma	hickmanorum	1M	R. Mesibov	QVMAG	23:46066	paratype		Tarraleah	Tas	-42.2725	146.36	100m	1:25K map	760	2	5	1992	R. Mesibov	plot 45	QVMAG
Tasmaniosoma	hickmanorum	1M	R. Mesibov	QVMAG	23:46068	paratype		Tarraleah	Tas	-42.2689	146.3611	100m	1:25K map	790	3	5	1992	R. Mesibov	plot 50	QVMAG
Tasmaniosoma	hickmanorum	2M	R. Mesibov	QVMAG	23:46069	paratypes		Tarraleah	Tas	-42.2689	146.3611	100m	1:25K map	790	4	5	1992	R. Mesibov	plot 55	QVMAG
Tasmaniosoma	hickmanorum	1M + 1F + 1 juv	R. Mesibov	QVMAG	23:46070			Laughing Jack Lagoon	Tas	-42.1856	146.3014	100m	1:25K map	880	7	5	1992	R. Mesibov	plot 71	QVMAG
Tasmaniosoma	hickmanorum	1M	R. Mesibov	QVMAG	23:46071	paratype		Tarraleah	Tas	-42.2733	146.3658	100m	1:25K map	720	8	5	1992	R. Mesibov	plot 73	QVMAG
Tasmaniosoma	hickmanorum	3M	R. Mesibov	QVMAG	23:46072			N of Rebecca Creek	Tas	-41.1872	144.6917	100m	1:25K map	10	6	4	1993	R. Mesibov		QVMAG
Tasmaniosoma	hickmanorum	1M	R. Mesibov	QVMAG	23:46073			S of Sundown Point	Tas	-41.1283	144.6736	100m	1:25K map	<10	7	4	1993	R. Mesibov		QVMAG
Tasmaniosoma	hickmanorum	1M + 1F	R. Mesibov	QVMAG	23:46074			N of Nelson Bay River	Tas	-41.1347	144.6756	100m	1:25K map	10	7	4	1993	R. Mesibov		QVMAG
Tasmaniosoma	hickmanorum	1M	R. Mesibov	QVMAG	23:46075			Sardine Creek	Tas	-41.1503	144.6822	100m	1:25K map	10	7	4	1993	R. Mesibov		QVMAG
Tasmaniosoma	hickmanorum	1M + 6F	R. Mesibov	QVMAG	23:46076			Nelson Bay River	Tas	-41.1403	144.6861	100m	1:25K map	20	7	4	1993	R. Mesibov		QVMAG
Tasmaniosoma	hickmanorum	1M	R. Mesibov	QVMAG	23:46077			Bullocky Hill	Tas	-41.0836	144.6811	100m	1:25K map	20	8	4	1993	R. Mesibov		QVMAG
Tasmaniosoma	hickmanorum	1M + 1F	R. Mesibov	QVMAG	23:46078			Dawson River	Tas	-41.2853	144.7217	100m	1:25K map	<10	16	4	1993	R. Mesibov		QVMAG
Tasmaniosoma	hickmanorum	2M + 1F	R. Mesibov	QVMAG	23:46079			Gannet Point	Tas	-41.2997	144.7283	100m	1:25K map	10	16	4	1993	R. Mesibov		QVMAG
Tasmaniosoma	hickmanorum	1M	R. Mesibov	QVMAG	23:46080			Brooks Creek	Tas	-41.3125	144.7422	100m	1:25K map	<10	16	4	1993	R. Mesibov		QVMAG
Tasmaniosoma	hickmanorum	1M + 1F	R. Mesibov	QVMAG	23:46081			Greenes Creek	Tas	-41.3308	144.7489	100m	1:25K map	<10	17	4	1993	R. Mesibov		QVMAG
Tasmaniosoma	hickmanorum	2M + 1F	R. Mesibov	QVMAG	23:46082			No Mans Creek	Tas	-41.2572	144.7214	100m	1:25K map	20	19	4	1993	R. Mesibov		QVMAG
Tasmaniosoma	hickmanorum	1M	R. Mesibov	QVMAG	23:46083			Thornton River	Tas	-41.3392	144.7653	100m	1:25K map	10	3	5	1993	R. Mesibov		QVMAG
Tasmaniosoma	hickmanorum	2M	R. Mesibov	QVMAG	23:46084			N of Poppys Lagoon	Tas	-41.2189	144.6917	100m	1:25K map	<10	8	5	1993	R. Mesibov		QVMAG
Tasmaniosoma	hickmanorum	2M + 1F	R. Mesibov	QVMAG	23:46085			Pardoe Creek	Tas	-41.2508	144.7108	100m	1:25K map	20	8	5	1993	R. Mesibov		QVMAG
Tasmaniosoma	hickmanorum	1M	R. Mesibov	QVMAG	23:46086			Romaine Reserve	Tas	-41.0808	145.9086	250m	1:25K map	100	3	11	1993	R. Mesibov		QVMAG
Tasmaniosoma	hickmanorum	1M	R. Mesibov	QVMAG	23:46087			Little Fisher River 41-44S - 146-19.5E	Tas	-41.7333	146.325	2km	label data	820	14	11	1993	L. Hill		QVMAG
Tasmaniosoma	hickmanorum	3M	R. Mesibov	QVMAG	23:46088			Butlers Gorge	Tas	-42.2656	146.275	100m	1:25K map	720	17	2	1994	R. Mesibov		QVMAG
Tasmaniosoma	hickmanorum	6M	R. Mesibov	QVMAG	23:46089	paratypes		Mossy Marsh Creek	Tas	-42.3094	146.3789	100m	1:25K map	630	18	2	1994	R. Mesibov		QVMAG
Tasmaniosoma	hickmanorum	1M	R. Mesibov	QVMAG	23:46090			Warners Sugarloaf	Tas	-41.6989	146.6481	1km	label data?	520		5	1994	K. Higgs		QVMAG
Tasmaniosoma	hickmanorum	1M + 1F	R. Mesibov	QVMAG	23:46091			West Point	Tas	-40.9453	144.6217	100m	K. Michaels advice	<10	3	8	1994	K. Michaels	pitfall	QVMAG
Tasmaniosoma	hickmanorum	1M	R. Mesibov	QVMAG	23:46092			Warners Sugarloaf	Tas	-41.6989	146.6481	1km	label data?	520	5	8	1994	K. Higgs		QVMAG
Tasmaniosoma	hickmanorum	1M	R. Mesibov	QVMAG	23:46093			Queenstown area	Tas	-42.0736	145.5108	100m	A. Richardson advice	240	30	11	1994	A. Richardson		QVMAG
Tasmaniosoma	hickmanorum	1M	R. Mesibov	QVMAG	23:46094			Gawler River	Tas	-41.2378	146.1375	100m	1:25K map	130	24	10	1996	R. Mesibov		QVMAG
Tasmaniosoma	hickmanorum	1M	R. Mesibov	QVMAG	23:46095			Yarra Creek - King Island	Tas	-40.0075	144.0983	100m	K. Bonham advice	<20	13	12	1996	K. Bonham		QVMAG
Tasmaniosoma	hickmanorum	2M	R. Mesibov	QVMAG	23:46096			Yarra Creek - King Island	Tas	-40.0058	144.1017	100m	K. Bonham advice	<20	13	12	1996	K. Bonham		QVMAG
Tasmaniosoma	hickmanorum	1M	R. Mesibov	QVMAG	23:46097			Pennys Lagoon - King Island	Tas	-39.6583	144.0836	100m	K. Bonham advice	<20	14	12	1996	K. Bonham		QVMAG
Tasmaniosoma	hickmanorum	1M	R. Mesibov	QVMAG	23:46098			Raffertys Creek - King Island	Tas	-39.9189	144.0833	100m	K. Bonham advice	20	16	12	1996	K. Bonham		QVMAG
Tasmaniosoma	hickmanorum	1M	R. Mesibov	QVMAG	23:46099			South Paddock track - Three Hummock Island	Tas	-40.4603	144.8725	100m	K. Bonham advice	40	31	1	1997	K. Bonham		QVMAG
Tasmaniosoma	hickmanorum	1M + 1F	R. Mesibov	QVMAG	23:46100			near South Paddock-South Hummock track junction	Tas	-40.4639	144.8769	100m	K. Bonham advice	20	31	1	1997	K. Bonham		QVMAG
Tasmaniosoma	hickmanorum	2M	R. Mesibov	QVMAG	23:46101			Ransonnet Bay - Robbins Island	Tas	-40.6817	145.0122	100m	K. Bonham advice	<20	5	2	1997	K. Bonham		QVMAG
Tasmaniosoma	hickmanorum	1M	R. Mesibov	QVMAG	23:46102			Black Bog Creek	Tas	-41.5794	145.9372	100m	1:25K map	860	3	7	1997	R. Mesibov	Cradle project	QVMAG
Tasmaniosoma	hickmanorum	1M	R. Mesibov	QVMAG	23:46103			Black Bog Creek	Tas	-41.5722	145.9386	100m	1:25K map	830	3	7	1997	R. Mesibov	Cradle project	QVMAG
Tasmaniosoma	hickmanorum	1M	R. Mesibov	QVMAG	23:46104			Black Bog Creek	Tas	-41.5775	145.9397	100m	1:25K map	870	3	7	1997	R. Mesibov	Cradle project	QVMAG
Tasmaniosoma	hickmanorum	1M	R. Mesibov	QVMAG	23:46105			Cam River area	Tas	-41.1172	145.8269	100m	1:25K map	270	23	7	1997	R. Mesibov + R. van Riet	Cam project	QVMAG
Tasmaniosoma	hickmanorum	3M	R. Mesibov	QVMAG	23:46106			East Gawler River	Tas	-41.2639	146.1264	100m	K. Bonham advice	300	30	4	1999	K. Bonham	site 9a	QVMAG
Tasmaniosoma	hickmanorum	3M	R. Mesibov	QVMAG	23:46107			Coles Creek	Tas	-42.4961	146.4403	1km	O. Seeman advice	400		6	2000	O. Seeman	pitfall - location is centre of coupe TI03H	QVMAG
Tasmaniosoma	hickmanorum	1M	R. Mesibov	QVMAG	23:46108			Mersey River	Tas	-41.6014	146.2272	100m	1:25K map	460	22	9	2001	R. Mesibov + R. van Riet		QVMAG
Tasmaniosoma	hickmanorum	1M	R. Mesibov	QVMAG	23:46109			Cooee Creek	Tas	-41.0742	145.8669	100m	1:25K map	160	4	6	2003	R. Mesibov		QVMAG
Tasmaniosoma	hickmanorum	1M	R. Mesibov	QVMAG	23:46110			Blythe River	Tas	-41.0914	145.9656	100m	1:25K map	60	6	3	2004	R. Mesibov + K. Bonham		QVMAG
Tasmaniosoma	hickmanorum	1M	R. Mesibov	QVMAG	23:46111			Little Fisher River	Tas	-41.7336	146.3194	100m	K. Bonham advice	800	19	11	2004	K. Bonham		QVMAG
Tasmaniosoma	hickmanorum	1M	R. Mesibov	QVMAG	23:46597			Gardners Ridge	Tas	-41.5356	146.5219	100m	W. Clarkson advice		20	11	2004	W. Clarkson		QVMAG
Tasmaniosoma	hickmanorum	1M	R. Mesibov	QVMAG	23:46605			Maggs Mountain	Tas	-41.6917	146.2039	1km	R. Green advice	540	23	11	1988	R.H. Green	site C	QVMAG
Tasmaniosoma	hickmanorum	1M	R. Mesibov	QVMAG	23:46606			Blackfish Creek	Tas	-41.0144	145.6681	100m	K. Bonham advice	50	4	5	1999	K. Bonham	site 12b	QVMAG
Tasmaniosoma	hickmanorum	1M	R. Mesibov	QVMAG	23:46607			Blackfish Creek	Tas	-41.0047	145.6756	100m	K. Bonham advice	40	4	5	1999	K. Bonham	site 13b	QVMAG
Tasmaniosoma	hickmanorum	1M	R. Mesibov	QVMAG	23:46608			Inglis River	Tas	-41.0758	145.6039	100m	K. Bonham advice	100	5	5	1999	K. Bonham	site 15b	QVMAG
Tasmaniosoma	hickmanorum	1M	R. Mesibov	QVMAG	23:46611			Loongana	Tas	-41.4147	145.9736	100m	1:25K map	380	2	10	2005	W. Clarkson + L. Clarkson		QVMAG
Tasmaniosoma	hickmanorum	1M	R. Mesibov	QVMAG	23:46616			Blackfish Creek	Tas	-41.0414	145.67	100m	1:25K map	130	3	10	1999	R. Mesibov + K. Bonham		QVMAG
Tasmaniosoma	hickmanorum	1M	R. Mesibov	QVMAG	23:46617			Duck Creek	Tas	-41.7475	145.0867	100m	1:25K map	160	6	3	1999	R. Mesibov		QVMAG
Tasmaniosoma	hickmanorum	1M	R. Mesibov	QVMAG	23:46618			near Reids Point - Robbins Island	Tas	-40.7114	145.0078	100m	K. Bonham advice	<20	4	2	1997	K. Bonham		QVMAG
Tasmaniosoma	hickmanorum	1M	R. Mesibov	QVMAG	23:46653			Arboretum - Eugenana	Tas	-41.2264	146.3019	50m	Google Earth	50	25	7	2009	R. Mesibov		QVMAG
Tasmaniosoma	hickmanorum	2M	R. Mesibov	QVMAG	23:51501			Jefferson Road	Tas	-41.0883	145.6031	25m	GPS	100	3	8	2009	R. Mesibov		QVMAG
Tasmaniosoma	hickmanorum	2M + 6F	R. Mesibov	QVMAG	23:51523			Jefferson Road	Tas	-41.1003	145.5897	25m	GPS	210	6	8	2009	R. Mesibov		QVMAG
Tasmaniosoma	hickmanorum	4F	R. Mesibov	QVMAG	23:51524			Ten Foot Track	Tas	-41.0494	145.5886	25m	GPS	180	6	8	2009	R. Mesibov		QVMAG
Tasmaniosoma	hickmanorum	1M + 1F	R. Mesibov	QVMAG	23:51526			Ten Foot Track	Tas	-41.0667	145.5806	25m	GPS	230	8	8	2009	R. Mesibov + R. van Riet		QVMAG
Tasmaniosoma	hickmanorum	1M	R. Mesibov	QVMAG	23:51527			Ten Foot Track	Tas	-41.0653	145.5789	25m	GPS	230	8	8	2009	R. Mesibov + R. van Riet		QVMAG
Tasmaniosoma	hickmanorum	2M	R. Mesibov	QVMAG	23:51528			Ten Foot Track	Tas	-41.0603	145.5811	25m	GPS	200	8	8	2009	R. Mesibov + R. van Riet		QVMAG
Tasmaniosoma	hickmanorum	2F	R. Mesibov	QVMAG	23:51529			Ten Foot Track	Tas	-41.0558	145.5822	25m	GPS	170	8	8	2009	R. Mesibov + R. van Riet		QVMAG
Tasmaniosoma	hickmanorum	3F	R. Mesibov	QVMAG	23:51530			Ten Foot Track	Tas	-41.0544	145.5839	25m	GPS	170	8	8	2009	R. Mesibov + R. van Riet		QVMAG
Tasmaniosoma	hickmanorum	1F	R. Mesibov	QVMAG	23:51531			Ten Foot Track	Tas	-41.0481	145.5906	25m	GPS	180	8	8	2009	R. Mesibov + R. van Riet		QVMAG
Tasmaniosoma	hickmanorum	1M	R. Mesibov	QVMAG	23:51532			Ten Foot Track	Tas	-41.0475	145.5919	25m	GPS	170	8	8	2009	R. Mesibov + R. van Riet		QVMAG
Tasmaniosoma	hickmanorum	1M	R. Mesibov	QVMAG	23:51538			Lapoinya Road	Tas	-40.9969	145.6033	25m	GPS	100	11	8	2009	R. Mesibov		QVMAG
Tasmaniosoma	hickmanorum	1M	R. Mesibov	QVMAG	23:51539			Pages Road	Tas	-41.0006	145.6481	25m	GPS	70	11	8	2009	R. Mesibov		QVMAG
Tasmaniosoma	hickmanorum	1F	R. Mesibov	QVMAG	23:51543			Ten Foot Track spur	Tas	-41.0411	145.5792	25m	GPS	130	14	8	2009	R. Mesibov		QVMAG
Tasmaniosoma	hickmanorum	2M	R. Mesibov	QVMAG	23:51544			Ten Foot Track spur	Tas	-41.0433	145.5789	25m	GPS	160	14	8	2009	R. Mesibov		QVMAG
Tasmaniosoma	hickmanorum	4F	R. Mesibov	QVMAG	23:51546			Lyons Road	Tas	-41.0308	145.5814	25m	GPS	180	14	8	2009	R. Mesibov		QVMAG
Tasmaniosoma	hickmanorum	1M + 1F	R. Mesibov	QVMAG	23:51556			SW of Hampshire	Tas	-41.36	145.6789	25m	GPS + Google Earth	550	5	9	2009	R. Mesibov		QVMAG
Tasmaniosoma	hickmanorum	5M	R. Mesibov	QVMAG	23:51557			SW of Hampshire	Tas	-41.355	145.6797	25m	GPS + Google Earth	570	5	9	2009	R. Mesibov		QVMAG
Tasmaniosoma	hickmanorum	2M + 1F	R. Mesibov	QVMAG	23:51578			Oonah Road	Tas	-41.2419	145.6919	25m	GPS	430	8	9	2009	R. Mesibov		QVMAG
Tasmaniosoma	hickmanorum	4M	R. Mesibov	QVMAG	23:51579			Talunah Road	Tas	-41.2611	145.7372	25m	GPS	490	8	9	2009	R. Mesibov		QVMAG
Tasmaniosoma	hickmanorum	1F	R. Mesibov	QVMAG	23:51582			Murchison Highway	Tas	-41.5631	145.6886	25m	GPS	690	11	9	2009	R. Mesibov		QVMAG
Tasmaniosoma	hickmanorum	1M	R. Mesibov	QVMAG	23:51584			Murchison Highway	Tas	-41.5264	145.6608	25m	GPS	670	11	9	2009	R. Mesibov		QVMAG
Tasmaniosoma	hickmanorum	1M	R. Mesibov	QVMAG	23:51585			Murchison Highway	Tas	-41.4825	145.6358	25m	GPS	680	11	9	2009	R. Mesibov		QVMAG
Tasmaniosoma	hickmanorum	1M + 1F	R. Mesibov	QVMAG	23:51588			Highclere	Tas	-41.1947	145.7903	25m	GPS	350	11	9	2009	R. Mesibov		QVMAG
Tasmaniosoma	hickmanorum	2M + 2F	R. Mesibov	QVMAG	23:51595			Henrietta	Tas	-41.1428	145.6986	25m	GPS	360	14	9	2009	R. Mesibov		QVMAG
Tasmaniosoma	hickmanorum	2M	R. Mesibov	QVMAG	23:51597			East Yolla	Tas	-41.1725	145.6992	25m	GPS	390	14	9	2009	R. Mesibov		QVMAG
Tasmaniosoma	hickmanorum	1F	R. Mesibov	QVMAG	23:51599			Frenchs Road Nature Reserve	Tas	-41.0519	145.7683	25m	GPS	80	14	9	2009	R. Mesibov		QVMAG
Tasmaniosoma	hickmanorum	1M	R. Mesibov	QVMAG	23:51600			Robbins Island Road	Tas	-40.7494	144.8781	25m	GPS	<10	1	10	2009	R. Mesibov		QVMAG
Tasmaniosoma	hickmanorum	1M + 1F	R. Mesibov	QVMAG	23:51602			St Georges Road	Tas	-41.1786	145.7436	25m	GPS	350	5	10	2009	R. Mesibov		QVMAG
Tasmaniosoma	hickmanorum	1M	R. Mesibov	QVMAG	23:51603			Roonah Road	Tas	-41.1947	145.71	25m	GPS	340	5	10	2009	R. Mesibov		QVMAG
Tasmaniosoma	hickmanorum	4F + 2 juv	R. Mesibov	QVMAG	23:51604			St Marys Plains	Tas	-41.2194	145.7164	25m	GPS	410	5	10	2009	R. Mesibov		QVMAG
Tasmaniosoma	hickmanorum	3M + 2F	R. Mesibov	QVMAG	23:51605			Oonah Road	Tas	-41.2433	145.69	25m	GPS	440	5	10	2009	R. Mesibov		QVMAG
Tasmaniosoma	hickmanorum	1M	R. Mesibov	QVMAG	23:51606			Oonah Road	Tas	-41.245	145.6881	25m	GPS	430	5	10	2009	R. Mesibov		QVMAG
Tasmaniosoma	hickmanorum	1M + 1F	R. Mesibov	QVMAG	23:51607			Oonah Road	Tas	-41.2467	145.685	25m	GPS	410	5	10	2009	R. Mesibov		QVMAG
Tasmaniosoma	hickmanorum	1M	R. Mesibov	QVMAG	23:51608			Oonah Road	Tas	-41.245	145.6728	25m	GPS	450	5	10	2009	R. Mesibov		QVMAG
Tasmaniosoma	hickmanorum	1M	R. Mesibov	QVMAG	23:51609		sample missing	Oonah Road	Tas	-41.245	145.6728	25m	GPS	450	5	10	2009	R. Mesibov		QVMAG
Tasmaniosoma	hickmanorum	2M	R. Mesibov	QVMAG	23:51611			E of Douglas Brook	Tas	-41.2419	145.6781	50m	Google Earth	440	5	10	2009	R. Mesibov		QVMAG
Tasmaniosoma	hickmanorum	1F	R. Mesibov	QVMAG	23:51613			Upper Natone Reserve	Tas	-41.2542	145.8636	25m	GPS	450	9	10	2009	R. Mesibov		QVMAG
Tasmaniosoma	hickmanorum	1M	R. Mesibov	QVMAG	23:51614			Upper Natone Road	Tas	-41.1961	145.905	25m	GPS	300	9	10	2009	R. Mesibov		QVMAG
Tasmaniosoma	hickmanorum	1F	R. Mesibov	QVMAG	23:51615			Loyetea Peak	Tas	-41.3131	145.9544	25m	GPS	530	9	10	2009	R. Mesibov		QVMAG
Tasmaniosoma	hickmanorum	1M	R. Mesibov	QVMAG	23:51616			Inglis River at Wynyard	Tas	-40.9797	145.7067	50m	Google Earth	<10	15	10	2009	R. Mesibov		QVMAG
Tasmaniosoma	hickmanorum	1M + 2F	R. Mesibov	QVMAG	23:51617			Pearsefield Road	Tas	-41.4822	145.6022	25m	GPS	640	16	10	2009	R. Mesibov		QVMAG
Tasmaniosoma	hickmanorum	1M	R. Mesibov	QVMAG	23:51618			Pearsefield Road	Tas	-41.4906	145.5722	25m	GPS	650	16	10	2009	R. Mesibov		QVMAG
Tasmaniosoma	hickmanorum	1F	R. Mesibov	QVMAG	23:51619			Fossey Road	Tas	-41.4633	145.6558	25m	GPS	640	16	10	2009	R. Mesibov		QVMAG
Tasmaniosoma	hickmanorum	1 juv	R. Mesibov	QVMAG	23:51620			Fossey Road	Tas	-41.4611	145.6483	25m	GPS	620	16	10	2009	R. Mesibov		QVMAG
Tasmaniosoma	hickmanorum	1M + 1F	R. Mesibov	QVMAG	23:51621			Heazlewood	Tas	-41.4703	145.3486	25m	GPS	330	17	10	2009	R. Mesibov		QVMAG
Tasmaniosoma	hickmanorum	1M	R. Mesibov	QVMAG	23:51622			E of Luina	Tas	-41.4653	145.3956	25m	GPS	330	17	10	2009	R. Mesibov		QVMAG
Tasmaniosoma	hickmanorum	1M	R. Mesibov	QVMAG	23:51623			S of Hellyer Gorge	Tas	-41.2908	145.5825	25m	GPS	550	17	10	2009	R. Mesibov		QVMAG
Tasmaniosoma	hickmanorum	1F	R. Mesibov	QVMAG	23:51625			Woolnorth Road	Tas	-40.7389	144.7453	25m	GPS	20	22	10	2009	R. Mesibov + T. Moule		QVMAG
Tasmaniosoma	hickmanorum	1F	R. Mesibov	QVMAG	23:51626			Woolnorth Road	Tas	-40.7556	144.7719	25m	GPS	10	22	10	2009	R. Mesibov + T. Moule		QVMAG
Tasmaniosoma	hickmanorum	2M	R. Mesibov	QVMAG	23:51627			Goderich Road	Tas	-41.3789	145.6389	25m	GPS	600	23	10	2009	R. Mesibov		QVMAG
Tasmaniosoma	hickmanorum	2M + 1F	R. Mesibov	QVMAG	23:51662			Lake Paloona Road	Tas	-41.2892	146.2522	25m	GPS	150	26	12	2009	R. Mesibov		QVMAG
Tasmaniosoma	hickmanorum	2M	R. Mesibov	QVMAG	23:51668	paratypes		Tarraleah	Tas	-42.2725	146.36	100m	1:25K map	770	3	5	1992	R. Mesibov	plot 52	QVMAG
Tasmaniosoma	hickmanorum	1M	R. Mesibov	QVMAG	23:51669	holotype		Mossy Marsh Creek	Tas	-42.3094	146.3789	100m	1:25K map	630	18	2	1994	R. Mesibov		QVMAG
Tasmaniosoma	hickmanorum	1M	R. Mesibov	QVMAG	23:51681			Dial Creek	Tas	-41.1739	146.0514	50m	Google Earth	70	15	2	2010	R. Mesibov		QVMAG
Tasmaniosoma	hickmanorum	1F	R. Mesibov	QVMAG	23:51710			Phillips Island - Macquarie Harbour	Tas	-42.335	145.45	500m	1:25K map		11	12	2009	C. Hawkins + B. Hill + N. Wilkins		QVMAG
Tasmaniosoma	hickmanorum	1F	R. Mesibov	QVMAG	23:51713			Dowlings Creek	Tas	-41.0892	145.6903	25m	GPS	180	5	4	2010	R. Mesibov		QVMAG
Tasmaniosoma	hickmanorum	1F	R. Mesibov	QVMAG	23:51714			North Motton	Tas	-41.1986	146.0722	50m	Google Earth		11	4	2010	R. Mesibov		QVMAG
Tasmaniosoma	hickmanorum	3M	R. Mesibov	QVMAG	23:51715			Loddon River area	Tas	-42.2375	145.9392	100m	M. Alexander advice	370	13	4	2010	M. Alexander	average of two sites - 412468 5323294 + 412454 5323326	QVMAG
Tasmaniosoma	hickmanorum	2M	R. Mesibov	QVMAG	23:51783			Lake Lea Road	Tas	-41.5308	145.9072	25m	GPS	830	30	4	2010	R. Mesibov		QVMAG
Tasmaniosoma	hickmanorum	1M	R. Mesibov	QVMAG	23:51784			Lake Lea Road	Tas	-41.5369	145.9075	25m	GPS	850	30	4	2010	R. Mesibov		QVMAG
Tasmaniosoma	hickmanorum	1M	R. Mesibov	QVMAG	23:51787			Lake Lea Road	Tas	-41.5536	145.8942	25m	GPS	900	30	4	2010	R. Mesibov		QVMAG
Tasmaniosoma	hickmanorum	2F	R. Mesibov	QVMAG	23:51811			West Point Road	Tas	-40.9367	144.6483	50m	GPS	60	17	5	2010	R. Mesibov		QVMAG
Tasmaniosoma	hickmanorum	2F	R. Mesibov	QVMAG	23:51812			West Point Road	Tas	-40.9403	144.6586	50m	GPS	50	17	5	2010	R. Mesibov		QVMAG
Tasmaniosoma	hickmanorum	1M	R. Mesibov	QVMAG	23:51813			West Point Road	Tas	-40.9422	144.6625	50m	GPS	40	17	5	2010	R. Mesibov		QVMAG
Tasmaniosoma	hickmanorum	1M + 1F	R. Mesibov	QVMAG	23:51815			Harcus River Road	Tas	-40.9031	144.7167	50m	GPS	50	17	5	2010	R. Mesibov		QVMAG
Tasmaniosoma	hickmanorum	1M + 1F	R. Mesibov	QVMAG	23:51816			Chequers Road	Tas	-40.9539	144.6933	50m	GPS	100	17	5	2010	R. Mesibov		QVMAG
Tasmaniosoma	hickmanorum	1M	R. Mesibov	QVMAG	23:51827			Guildford Road	Tas	-41.4194	145.6658	25m	GPS	600	4	6	2010	R. Mesibov		QVMAG
Tasmaniosoma	hickmanorum	1M + 3F	R. Mesibov	QVMAG	23:51834			Jefferson Road	Tas	-41.1131	145.5778	25m	GPS	300	10	6	2010	R. Mesibov		QVMAG
Tasmaniosoma	hickmanorum	1M	R. Mesibov	QVMAG	23:51838		found dead - fragments	near Preolenna Road - Zig Zag Road junction	Tas	-41.0742	145.5917	25m	GPS	190	10	6	2010	R. Mesibov		QVMAG
Tasmaniosoma	hickmanorum	1F	R. Mesibov	QVMAG	23:51846			Pages Road	Tas	-40.9994	145.6239	25m	GPS	70	18	6	2010	R. Mesibov		QVMAG
Tasmaniosoma	hickmanorum	1M + 1F + 1 juv	R. Mesibov	QVMAG	23:51847		F found dead	Camerons Road	Tas	-40.9733	145.6128	25m	GPS	100	18	6	2010	R. Mesibov		QVMAG
Tasmaniosoma	hickmanorum	1M + 1F	R. Mesibov	QVMAG	23:51848			Marshalls Road	Tas	-40.9867	145.6467	25m	GPS	60	18	6	2010	R. Mesibov		QVMAG
Tasmaniosoma	hickmanorum	2F	R. Mesibov	QVMAG	23:51849			Blythe River	Tas	-41.0953	145.9706	50m	Google Earth	30	20	6	2010	R. Mesibov		QVMAG
Tasmaniosoma	hickmanorum	2F + 1 juv	R. Mesibov	QVMAG	23:51861			Western Welcome Road	Tas	-40.9008	144.7308	25m	GPS	60	9	7	2010	R. Mesibov		QVMAG
Tasmaniosoma	hickmanorum	1M	R. Mesibov	QVMAG	23:51862			Western Welcome Road	Tas	-40.9014	144.7292	25m	GPS	60	9	7	2010	R. Mesibov		QVMAG
Tasmaniosoma	hickmanorum	1M	R. Mesibov	QVMAG	23:51863			Western Welcome Road	Tas	-40.9017	144.7258	25m	GPS	50	9	7	2010	R. Mesibov		QVMAG
Tasmaniosoma	hickmanorum	1M	R. Mesibov	QVMAG	23:51864			Western Welcome Road	Tas	-40.9022	144.7239	25m	GPS	50	9	7	2010	R. Mesibov		QVMAG
Tasmaniosoma	hickmanorum	1M	R. Mesibov	QVMAG	23:51865			Western Welcome Road	Tas	-40.9025	144.7217	25m	GPS	60	9	7	2010	R. Mesibov		QVMAG
Tasmaniosoma	hickmanorum	1M + 3F	R. Mesibov	QVMAG	23:51872			near Huskisson River	Tas	-41.7361	145.4464	25m	GPS	150	16	7	2010	R. Mesibov		QVMAG
Tasmaniosoma	hickmanorum	1M + 1F	R. Mesibov	QVMAG	23:51873			near Bastyan Dam	Tas	-41.7319	145.53	25m	GPS	180	16	7	2010	R. Mesibov		QVMAG
Tasmaniosoma	hickmanorum	1M + 3F	R. Mesibov	QVMAG	23:51874			near Farm Creek	Tas	-41.7128	145.5928	25m	GPS	180	16	7	2010	R. Mesibov		QVMAG
Tasmaniosoma	hickmanorum	1F	R. Mesibov	QVMAG	23:51875			N of Animal Creek	Tas	-41.6314	145.6325	25m	GPS	540	16	7	2010	R. Mesibov		QVMAG
Tasmaniosoma	hickmanorum	2F	R. Mesibov	QVMAG	23:51877			Flowerdale River	Tas	-40.9656	145.6047	25m	GPS	50	19	7	2010	R. Mesibov		QVMAG
Tasmaniosoma	hickmanorum	1F	R. Mesibov	QVMAG	23:51878			Flowerdale River	Tas	-40.9672	145.6036	25m	GPS	50	19	7	2010	R. Mesibov		QVMAG
Tasmaniosoma	hickmanorum	1M	R. Mesibov	QVMAG	23:51879			Flowerdale River	Tas	-40.9692	145.6039	25m	GPS	70	19	7	2010	R. Mesibov		QVMAG
Tasmaniosoma	hickmanorum	1F	R. Mesibov	QVMAG	23:51880			Flowerdale River	Tas	-40.9722	145.6072	25m	GPS	90	19	7	2010	R. Mesibov		QVMAG
Tasmaniosoma	hickmanorum	1M	R. Mesibov	QVMAG	23:51881			Flowerdale River	Tas	-40.9678	145.6089	25m	GPS	60	19	7	2010	R. Mesibov		QVMAG
Tasmaniosoma	hickmanorum	3M + 2F	R. Mesibov	QVMAG	23:51886			Hellyer Gorge	Tas	-41.2722	145.6003	25m	GPS	360	23	7	2010	R. Mesibov		QVMAG
Tasmaniosoma	hickmanorum	2M + 6F	R. Mesibov	QVMAG	23:51887			Blackwell Road	Tas	-41.2881	145.5703	25m	GPS	530	27	7	2010	R. Mesibov		QVMAG
Tasmaniosoma	hickmanorum	1F	R. Mesibov	QVMAG	23:51896			Lyons Road	Tas	-41.0289	145.5847	25m	GPS	170	16	8	2010	R. Mesibov		QVMAG
Tasmaniosoma	hickmanorum	1M	R. Mesibov	QVMAG	23:51906			Native Plains Road	Tas	-41.3186	146.4642	25m	GPS	60	30	8	2010	R. Mesibov		QVMAG
Tasmaniosoma	hickmanorum	1F	R. Mesibov	QVMAG	23:51913			Huskisson Drive	Tas	-41.5381	145.5697	25m	GPS	650	2	9	2010	R. Mesibov		QVMAG
Tasmaniosoma	hickmanorum	2F	R. Mesibov	QVMAG	23:51926			Preolenna Road	Tas	-41.025	145.6056	25m	GPS	140	18	9	2010	R. Mesibov		QVMAG
Tasmaniosoma	hickmanorum	2M + 1F	R. Mesibov	QVMAG	23:51927			Preolenna Road	Tas	-41.0603	145.5964	25m	GPS	190	18	9	2010	R. Mesibov		QVMAG
Tasmaniosoma	hickmanorum	1M + 3F	R. Mesibov	QVMAG	23:51928			Zig Zag Road	Tas	-41.0644	145.6083	25m	GPS	120	18	9	2010	R. Mesibov		QVMAG
Tasmaniosoma	hickmanorum	1M	R. Mesibov	QVMAG	23:51929			Zig Zag Road	Tas	-41.0925	145.6108	25m	GPS	250	18	9	2010	R. Mesibov		QVMAG
Tasmaniosoma	hickmanorum	1F	R. Mesibov	QVMAG	23:51930			West Calder Road	Tas	-41.0736	145.6197	25m	GPS	120	18	9	2010	R. Mesibov		QVMAG
Tasmaniosoma	hickmanorum	2M	R. Mesibov	QVMAG	23:51931			Elphinstones Road	Tas	-41.055	145.6203	25m	GPS	160	18	9	2010	R. Mesibov		QVMAG
Tasmaniosoma	hickmanorum	1M	R. Mesibov	QVMAG	23:51932			Woodhouses Road	Tas	-41.0286	145.6339	25m	GPS	90	18	9	2010	R. Mesibov		QVMAG
Tasmaniosoma	hickmanorum	1F	R. Mesibov	QVMAG	23:51934			Hellyer Gorge area	Tas	-41.2647	145.6047	25m	GPS	460	20	9	2010	R. Mesibov		QVMAG
Tasmaniosoma	hickmanorum	1M + 3F	R. Mesibov	QVMAG	23:51935			Hellyer Gorge area	Tas	-41.2661	145.5986	25m	GPS	430	20	9	2010	R. Mesibov		QVMAG
Tasmaniosoma	hickmanorum	2F	R. Mesibov	QVMAG	23:51936			Parrawe	Tas	-41.3272	145.5689	25m	GPS	560	20	9	2010	R. Mesibov		QVMAG
Tasmaniosoma	hickmanorum	1M + 4F	R. Mesibov	QVMAG	23:51937			Hellyer Gorge area	Tas	-41.2825	145.5933	25m	GPS	390	20	9	2010	R. Mesibov		QVMAG
Tasmaniosoma	hickmanorum	1M	R. Mesibov	QVMAG	23:51938			Hellyer Gorge area	Tas	-41.2661	145.6	25m	GPS	440	20	9	2010	R. Mesibov		QVMAG
Tasmaniosoma	hickmanorum	1M	R. Mesibov	QVMAG	23:51939			Hellyer Gorge area	Tas	-41.2661	145.6022	25m	GPS	440	20	9	2010	R. Mesibov		QVMAG
Tasmaniosoma	hickmanorum	1M + 2F	R. Mesibov	QVMAG	23:51946		M fragments	Leonards Road	Tas	-41.1919	145.6694	25m	GPS	430	14	10	2010	R. Mesibov		QVMAG
Tasmaniosoma	hickmanorum	1M + 2F	R. Mesibov	QVMAG	23:51947			Leonards Road	Tas	-41.2019	145.6756	25m	GPS	370	19	10	2010	R. Mesibov		QVMAG
Tasmaniosoma	hickmanorum	1M + 3F	R. Mesibov	QVMAG	23:51948			Leonards Road	Tas	-41.2039	145.6656	25m	GPS	380	19	10	2010	R. Mesibov		QVMAG
Tasmaniosoma	hickmanorum	1M	R. Mesibov	QVMAG	23:51949			Leonards Road	Tas	-41.1889	145.685	25m	GPS	430	19	10	2010	R. Mesibov		QVMAG
Tasmaniosoma	hickmanorum	1M	R. Mesibov	QVMAG	23:51955			Basils West Road	Tas	-41.3108	145.6681	25m	GPS	550	23	10	2010	R. Mesibov		QVMAG
Tasmaniosoma	hickmanorum	1F	R. Mesibov	QVMAG	23:51956			Basils West Road	Tas	-41.3069	145.6753	25m	GPS	540	25	10	2010	R. Mesibov		QVMAG
Tasmaniosoma	hickmanorum	2M	R. Mesibov	QVMAG	23:51961			Bassetts Road	Tas	-41.0797	145.6217	50m	GPS + Google Earth	140	2	11	2010	R. Mesibov		QVMAG
Tasmaniosoma	hickmanorum	1M	R. Mesibov	QVMAG	23:51962			Bassetts Road	Tas	-41.0886	145.6264	25m	GPS	90	2	11	2010	R. Mesibov		QVMAG
Tasmaniosoma	hickmanorum	1M	R. Mesibov	QVMAG	23:51963			Reillys Road	Tas	-41.0967	145.6356	25m	GPS	240	2	11	2010	R. Mesibov		QVMAG
Tasmaniosoma	hickmanorum	1M	R. Mesibov	QVMAG	23:51965			Henrietta	Tas	-41.1458	145.6917	25m	GPS	400	5	11	2010	R. Mesibov		QVMAG
Tasmaniosoma	hickmanorum	2F	R. Mesibov	QVMAG	23:51966			Henrietta	Tas	-41.1464	145.6886	25m	GPS	410	5	11	2010	R. Mesibov		QVMAG
Tasmaniosoma	hickmanorum	1F	R. Mesibov	QVMAG	23:51967			Henrietta	Tas	-41.1467	145.6872	25m	GPS	420	5	11	2010	R. Mesibov		QVMAG
Tasmaniosoma	hickmanorum	1M	R. Mesibov	QVMAG	23:51968			Henrietta	Tas	-41.1489	145.6886	25m	GPS	390	5	11	2010	R. Mesibov		QVMAG
Tasmaniosoma	hickmanorum	3F	R. Mesibov	QVMAG	23:51972			West Calder	Tas	-41.1133	145.6289	25m	GPS	240	9	11	2010	R. Mesibov		QVMAG
Tasmaniosoma	hickmanorum	2M + 1F	R. Mesibov	QVMAG	23:51973			Kara Road	Tas	-41.3161	145.7922	25m	GPS	590	30	11	2010	R. Mesibov		QVMAG
Tasmaniosoma	hickmanorum	1M	R. Mesibov	QVMAG	23:51974			Natone Road	Tas	-41.2697	145.7936	25m	GPS	400	30	11	2010	R. Mesibov		QVMAG
Tasmaniosoma	hickmanorum	1M	R. Mesibov	QVMAG	23:51975			Blythe Road	Tas	-41.2706	145.8539	25m	GPS	500	30	11	2010	R. Mesibov		QVMAG
Tasmaniosoma	hickmanorum	1F	R. Mesibov	QVMAG	23:51976			Blythe River	Tas	-41.2344	145.9322	25m	GPS	290	30	11	2010	R. Mesibov		QVMAG
Tasmaniosoma	hickmanorum	1M + 1F	R. Mesibov	QVMAG	23:51981			Blackwells Road	Tas	-41.2972	145.5597	25m	GPS	400	20	12	2010	R. Mesibov		QVMAG
Tasmaniosoma	hickmanorum	2 juv	R. Mesibov	QVMAG	23:51982			Blackwells Road	Tas	-41.3131	145.5442	25m	GPS	580	20	12	2010	R. Mesibov		QVMAG
Tasmaniosoma	hickmanorum	1 juv	R. Mesibov	QVMAG	23:51983			Lockwood Creek Road	Tas	-41.265	145.7003	25m	GPS	480	28	12	2010	R. Mesibov		QVMAG
Tasmaniosoma	hickmanorum	1M + 5F	R. Mesibov	QVMAG	23:51984			Talunah Road	Tas	-41.2622	145.7147	25m	GPS	500	28	12	2010	R. Mesibov		QVMAG
Tasmaniosoma	hickmanorum	1F	R. Mesibov	QVMAG	23:51989			near Guildford Junction	Tas	-41.4319	145.6967	25m	GPS	640	22	1	2011	R. Mesibov		QVMAG
Tasmaniosoma	hickmanorum	1F	R. Mesibov	QVMAG	23:51992		sample missing	S of Waratah	Tas	-41.4794	145.5725	25m	GPS	650	24	1	2011	R. Mesibov		QVMAG
Tasmaniosoma	hickmanorum	1M + 1F	R. Mesibov	QVMAG	23:51993			Shalemine Road	Tas	-41.24	145.6417	25m	GPS	520	25	1	2011	R. Mesibov		QVMAG
Tasmaniosoma	hickmanorum	1M	R. Mesibov	QVMAG	23:51995			Hayes Road	Tas	-41.2386	145.66	25m	GPS	450	25	1	2011	R. Mesibov		QVMAG
Tasmaniosoma	hickmanorum	1M	R. Mesibov	QVMAG	23:51996			Hayes Road	Tas	-41.245	145.6636	50m	GPS + Google Earth	500	25	1	2011	R. Mesibov		QVMAG
Tasmaniosoma	hickmanorum	2M	R. Mesibov	QVMAG	23:51997			Edmunds Road	Tas	-41.2275	145.6308	25m	GPS	450	1	2	2011	R. Mesibov		QVMAG
Tasmaniosoma	hickmanorum	1F	R. Mesibov	QVMAG	23:52021			Preolenna Road	Tas	-41.0464	145.5944	25m	GPS	150	5	4	2011	R. Mesibov		QVMAG
Tasmaniosoma	hickmanorum	3F	R. Mesibov	QVMAG	23:52022			Ten Foot Track	Tas	-41.0458	145.5925	25m	GPS	170	5	4	2011	R. Mesibov		QVMAG
Tasmaniosoma	hickmanorum	1F	R. Mesibov	QVMAG	23:52023			Ten Foot Track spur	Tas	-41.0489	145.5875	25m	GPS	170	5	4	2011	R. Mesibov		QVMAG
Tasmaniosoma	hickmanorum	1M	R. Mesibov	QVMAG	23:52024			Ten Foot Track spur	Tas	-41.0469	145.5886	50m	Google Earth	170	5	4	2011	R. Mesibov		QVMAG
Tasmaniosoma	hickmanorum	1M + 6F	R. Mesibov	QVMAG	23:52028			Ten Foot Track spur	Tas	-41.05	145.5867	25m	GPS	170	5	4	2011	R. Mesibov		QVMAG
Tasmaniosoma	hickmanorum	2F	R. Mesibov	QVMAG	23:52029			Ten Foot Track spur	Tas	-41.0508	145.5856	25m	GPS	160	5	4	2011	R. Mesibov		QVMAG
Tasmaniosoma	hickmanorum	3F	R. Mesibov	QVMAG	23:52030			Ten Foot Track	Tas	-41.0511	145.5881	25m	GPS	180	5	4	2011	R. Mesibov		QVMAG
Tasmaniosoma	hickmanorum	2F	R. Mesibov	QVMAG	23:52034			Preolenna Road	Tas	-41.0531	145.5914	25m	GPS	180	5	4	2011	R. Mesibov		QVMAG
Tasmaniosoma	hickmanorum	1M + 2F	R. Mesibov	QVMAG	23:52036			Preolenna Road	Tas	-41.0131	145.6089	25m	GPS	110	20	4	2011	R. Mesibov		QVMAG
Tasmaniosoma	hickmanorum	1M	R. Mesibov	QVMAG	23:52040			Preolenna Road	Tas	-41.0125	145.6122	25m	GPS	120	20	4	2011	R. Mesibov		QVMAG
Tasmaniosoma	hickmanorum	2F	R. Mesibov	QVMAG	23:52041			Heemskirk Road spur	Tas	-41.1906	144.7494	25m	GPS	120	26	4	2011	R. Mesibov		QVMAG
Tasmaniosoma	hickmanorum	1M	R. Mesibov	QVMAG	23:52042			Heemskirk Road spur	Tas	-41.2281	144.7328	25m	GPS	100	26	4	2011	R. Mesibov		QVMAG
Tasmaniosoma	hickmanorum	1F	R. Mesibov	QVMAG	23:52043			Heemskirk Road spur	Tas	-41.2344	144.7408	25m	GPS	100	26	4	2011	R. Mesibov		QVMAG
Tasmaniosoma	hickmanorum	1M	R. Mesibov	QVMAG	23:52044			Heemskirk Road spur	Tas	-41.2306	144.7611	25m	GPS	140	26	4	2011	R. Mesibov		QVMAG
Tasmaniosoma	hickmanorum	1 juv	R. Mesibov	QVMAG	23:52056			Heemskirk Road spur	Tas	-41.235	144.76	25m	GPS	130	2	5	2011	R. Mesibov + T. Moule		QVMAG
Tasmaniosoma	hickmanorum	1M + 1F	R. Mesibov	QVMAG	23:52057			Heemskirk Road spur	Tas	-41.2294	144.7661	25m	GPS	150	2	5	2011	R. Mesibov + T. Moule		QVMAG
Tasmaniosoma	hickmanorum	1M	R. Mesibov	QVMAG	23:52058			Heemskirk Road spur	Tas	-41.2283	144.7678	25m	GPS	150	2	5	2011	R. Mesibov + T. Moule		QVMAG
Tasmaniosoma	hickmanorum	1F	R. Mesibov	QVMAG	23:52059			Heemskirk Road spur	Tas	-41.2267	144.7692	25m	GPS	140	2	5	2011	R. Mesibov + T. Moule		QVMAG
Tasmaniosoma	hickmanorum	1F	R. Mesibov	QVMAG	23:52060			Heemskirk Road spur	Tas	-41.2244	144.77	25m	GPS	130	2	5	2011	R. Mesibov + T. Moule		QVMAG
Tasmaniosoma	hickmanorum	1F	R. Mesibov	QVMAG	23:52061			Heemskirk Road spur	Tas	-41.2231	144.7711	25m	GPS	130	2	5	2011	R. Mesibov + T. Moule		QVMAG
Tasmaniosoma	hickmanorum	1F	R. Mesibov	QVMAG	23:52062			Heemskirk Road spur	Tas	-41.2222	144.7719	25m	GPS	120	2	5	2011	R. Mesibov + T. Moule		QVMAG
Tasmaniosoma	hickmanorum	1M + 3F	R. Mesibov	QVMAG	23:52066			Jefferson Road	Tas	-41.1075	145.5811	25m	GPS	280	6	5	2011	R. Mesibov		QVMAG
Tasmaniosoma	hickmanorum	1F	R. Mesibov	QVMAG	23:52084			Jefferson Road	Tas	-41.1094	145.5797	25m	GPS	300	9	5	2011	R. Mesibov + M. French		QVMAG
Tasmaniosoma	hickmanorum	2M	R. Mesibov	QVMAG	23:52085			Jefferson Road	Tas	-41.1142	145.5789	25m	GPS	280	9	5	2011	R. Mesibov + M. French		QVMAG
Tasmaniosoma	hickmanorum	1F	R. Mesibov	QVMAG	23:52086			Jefferson Road	Tas	-41.1133	145.5761	25m	GPS	290	9	5	2011	R. Mesibov + M. French		QVMAG
Tasmaniosoma	hickmanorum	1F	R. Mesibov	QVMAG	23:52087			Preolenna Road	Tas	-41.0836	145.5881	25m	GPS	210	9	5	2011	R. Mesibov + M. French		QVMAG
Tasmaniosoma	hickmanorum	1F	R. Mesibov	QVMAG	23:52088			Preolenna Road	Tas	-41.0842	145.5911	25m	GPS	200	9	5	2011	R. Mesibov + M. French		QVMAG
Tasmaniosoma	hickmanorum	4F	R. Mesibov	QVMAG	23:52089			Preolenna Road	Tas	-41.0744	145.5878	25m	GPS	180	9	5	2011	R. Mesibov + M. French		QVMAG
Tasmaniosoma	hickmanorum	6F	R. Mesibov	QVMAG	23:52092			Jefferson Road	Tas	-41.1017	145.5833	25m	GPS	250	12	5	2011	R. Mesibov		QVMAG
Tasmaniosoma	hickmanorum	1M + 6F	R. Mesibov	QVMAG	23:52093			Jefferson Road	Tas	-41.1025	145.6006	25m	GPS	100	12	5	2011	R. Mesibov		QVMAG
Tasmaniosoma	hickmanorum	1M + 4F	R. Mesibov	QVMAG	23:52102			Blackwells Road	Tas	-41.2956	145.4975	25m	GPS	250	19	5	2011	R. Mesibov + M. French		QVMAG
Tasmaniosoma	hickmanorum	1M	R. Mesibov	QVMAG	23:52103			Blackwells Road	Tas	-41.285	145.5042	25m	GPS	320	19	5	2011	R. Mesibov + M. French		QVMAG
Tasmaniosoma	hickmanorum	4M + 4F	R. Mesibov	QVMAG	23:52105			Parrawe Creek Road	Tas	-41.2667	145.5322	25m	GPS	260	19	5	2011	R. Mesibov + M. French		QVMAG
Tasmaniosoma	hickmanorum	1M + 2F	R. Mesibov	QVMAG	23:52106			Toyo Road	Tas	-41.2564	145.5783	25m	GPS	240	20	5	2011	R. Mesibov + M. French		QVMAG
Tasmaniosoma	hickmanorum	1M + 5F	R. Mesibov	QVMAG	23:52107			Toyo Road	Tas	-41.2444	145.5736	25m	GPS	250	20	5	2011	R. Mesibov + M. French		QVMAG
Tasmaniosoma	hickmanorum	6F	R. Mesibov	QVMAG	23:52108			Toyo Road	Tas	-41.2353	145.5658	25m	GPS	230	20	5	2011	R. Mesibov + M. French		QVMAG
Tasmaniosoma	hickmanorum	1M + 8F	R. Mesibov	QVMAG	23:52110			Toyo Road	Tas	-41.2275	145.5597	25m	GPS	240	20	5	2011	R. Mesibov + M. French		QVMAG
Tasmaniosoma	hickmanorum	3M + 3F	R. Mesibov	QVMAG	23:52111			Toyo Road	Tas	-41.2275	145.5556	25m	GPS	220	20	5	2011	R. Mesibov + M. French		QVMAG
Tasmaniosoma	hickmanorum	1F	R. Mesibov	QVMAG	23:52113			Viney Road	Tas	-41.2186	145.5569	25m	GPS	330	20	5	2011	R. Mesibov + M. French		QVMAG
Tasmaniosoma	hickmanorum	1F	R. Mesibov	QVMAG	23:52125			Lyons Road	Tas	-41.0292	145.5825	25m	GPS	180	25	5	2011	R. Mesibov		QVMAG
Tasmaniosoma	hickmanorum	2M + 1F	R. Mesibov	QVMAG	23:52130			Jefferson Road	Tas	-41.1	145.5917	25m	GPS	200	26	5	2011	R. Mesibov		QVMAG
Tasmaniosoma	hickmanorum	2F	R. Mesibov	QVMAG	23:52134			Corinna Road	Tas	-41.5675	145.1922	25m	GPS	360	29	5	2011	R. Mesibov + T. Moule		QVMAG
Tasmaniosoma	hickmanorum	1M + 3F	R. Mesibov	QVMAG	23:52137			Corinna Road	Tas	-41.6161	145.1325	25m	GPS	220	29	5	2011	R. Mesibov + T. Moule		QVMAG
Tasmaniosoma	hickmanorum	1M	R. Mesibov	QVMAG	23:52138			Western Explorer Road	Tas	-41.6056	145.0919	25m	GPS	170	29	5	2011	R. Mesibov + T. Moule		QVMAG
Tasmaniosoma	hickmanorum	1M	R. Mesibov	QVMAG	23:52139			Western Explorer Road	Tas	-41.5164	145.1042	25m	GPS	280	29	5	2011	R. Mesibov + T. Moule		QVMAG
Tasmaniosoma	hickmanorum	1F	R. Mesibov	QVMAG	23:52141			Western Explorer Road	Tas	-41.4517	145.0817	25m	GPS	280	29	5	2011	R. Mesibov + T. Moule		QVMAG
Tasmaniosoma	hickmanorum	2F	R. Mesibov	QVMAG	23:52148			S of Wandle River	Tas	-41.3703	145.5742	50m	Google Earth	600	31	5	2011	R. Mesibov		QVMAG
Tasmaniosoma	hickmanorum	1M	R. Mesibov	QVMAG	23:52151			Murchison Highway	Tas	-41.4764	145.6322	25m	GPS	670	1	6	2011	R. Mesibov		QVMAG
Tasmaniosoma	hickmanorum	1M	R. Mesibov	QVMAG	23:52152			Murchison Highway	Tas	-41.4761	145.6314	25m	GPS	670	1	6	2011	R. Mesibov		QVMAG
Tasmaniosoma	hickmanorum	1M	R. Mesibov	QVMAG	23:52157			Heemskirk Road spur	Tas	-41.2269	144.7694	25m	GPS + Google Earth	140	10	6	2011	R. Mesibov		QVMAG
Tasmaniosoma	hickmanorum	1M	R. Mesibov	QVMAG	23:52158			Heemskirk Road spur	Tas	-41.225	144.7692	25m	GPS + Google Earth	130	10	6	2011	R. Mesibov		QVMAG
Tasmaniosoma	hickmanorum	1F	R. Mesibov	QVMAG	23:52172			Henrietta - Badcock's block	Tas	-41.1481	145.6794	10m	on transect - calculated from GPS'ed endpoints		24	6	2011	R. Mesibov	80m area	QVMAG
Tasmaniosoma	hickmanorum	1M	R. Mesibov	QVMAG	23:52173			Belvoir Road	Tas	-41.5517	145.7353	50m	GPS	720	27	6	2011	R. Mesibov + T. Moule		QVMAG
Tasmaniosoma	hickmanorum	1F	R. Mesibov	QVMAG	23:52174			Belvoir Road	Tas	-41.5419	145.8239	50m	Google Earth	750	27	6	2011	R. Mesibov + T. Moule		QVMAG
Tasmaniosoma	hickmanorum	1M	R. Mesibov	QVMAG	23:52175			N of Yolla	Tas	-41.1214	145.7042	25m	GPS	290	29	7	2011	R. Mesibov		QVMAG
Tasmaniosoma	hickmanorum	1M	R. Mesibov	QVMAG	23:52204			Skullbone Plains site S17	Tas	-42.0281	146.345	25m	GPS	970	1	3	2012	K. Bonham	rocky creek crossing on main road - teatree/hakea scrub and surrounding euc forest	QVMAG
Tasmaniosoma	hickmanorum	1M	R. Mesibov	QVMAG	23:52221			Penguin	Tas	-41.1347	146.0656	50m	Google Earth	120	27	4	2012	R. Mesibov + T. Moule		QVMAG
Tasmaniosoma	hickmanorum	1M	R. Mesibov	QVMAG	23:53826			Tarraleah	Tas	-42.2867	146.4569	50m	GPS	620	6	7	2014	S. Velez + R. Mesibov		QVMAG
Tasmaniosoma	interfluminum	1M	R. Mesibov	QVMAG	23:51516		anterior rings only - dissected	Scamander	Tas	-41.4458	148.2475	100m	R. Bashford advice	80		1	2001	R. Bashford	pitfall	QVMAG
Tasmaniosoma	interfluminum	2M	R. Mesibov	QVMAG	23:51517			Fingal	Tas	-41.58	148.0056	100m	1:25K map	280	23	3	1992	R. Mesibov		QVMAG
Tasmaniosoma	interfluminum	1M	R. Mesibov	QVMAG	23:52220			South Sister	Tas	-41.5344	148.1725	25m	GPS	800	14	4	2012	R. Mesibov + K. Bonham		QVMAG
Tasmaniosoma	interfluminum	2M	R. Mesibov	QVMAG	23:52246			Nicholas Range	Tas	-41.555	148.0847	25m	GPS	500	14	5	2012	W. Clarkson + L. Clarkson	515m on label	QVMAG
Tasmaniosoma	interfluminum	3M	R. Mesibov	QVMAG	23:52247	paratypes		Nicholas Range	Tas	-41.5417	148.0786	25m	GPS	570	14	5	2012	W. Clarkson + L. Clarkson		QVMAG
Tasmaniosoma	interfluminum	1M + 1F	R. Mesibov	QVMAG	23:52260			Nicholas Range	Tas	-41.5483	148.0769	50m	Google Earth	580	24	3	2012	R. Mesibov + W. Clarkson + L. Clarkson		QVMAG
Tasmaniosoma	interfluminum	4M	R. Mesibov	QVMAG	23:52262			Nicholas Range	Tas	-41.56	148.0922	25m	GPS	420	24	3	2012	R. Mesibov + W. Clarkson + L. Clarkson		QVMAG
Tasmaniosoma	interfluminum	1M	R. Mesibov	QVMAG	23:52263			Mt Nicholas Road	Tas	-41.5625	148.1006	25m	GPS	380	14	4	2012	R. Mesibov		QVMAG
Tasmaniosoma	interfluminum	1M	R. Mesibov	QVMAG	23:53636			Mt Nicholas Road	Tas	-41.5328	148.0506	50m	GPS	330	19	7	2013	R. Mesibov + T. Moule		QVMAG
Tasmaniosoma	interfluminum	1M	R. Mesibov	QVMAG	23:53645			Dublin Town Road	Tas	-41.5283	148.1475	25m	GPS	430	26	7	2013	R. Mesibov + T. Moule		QVMAG
Tasmaniosoma	interfluminum	2M + 1F	R. Mesibov	QVMAG	23:53709			Barnes Road	Tas	-41.4933	147.995	25m	GPS	270	19	4	2014	R. Mesibov		QVMAG
Tasmaniosoma	interfluminum	1M + 1F	R. Mesibov	QVMAG	23:53710			Barnes Road	Tas	-41.4892	147.9875	25m	GPS	270	19	4	2014	R. Mesibov		QVMAG
Tasmaniosoma	interfluminum	1M	R. Mesibov	QVMAG	23:53799			Sugarloaf Road	Tas	-41.5161	148.0358	25m	GPS	290	4	6	2014	R. Mesibov		QVMAG
Tasmaniosoma	interfluminum	1M	R. Mesibov	QVMAG	23:53800			Mt Nicholas Road	Tas	-41.5597	148.0917	25m	GPS	430	4	6	2014	R. Mesibov		QVMAG
Tasmaniosoma	interfluminum	2M + 1F	R. Mesibov	QVMAG	23:53866			Barnes Road	Tas	-41.4933	147.9903	50m	GPS	270	15	2	2015	R. Mesibov		QVMAG
Tasmaniosoma	interfluminum	1M	R. Mesibov	QVMAG	23:53867	holotype		Nicholas Range	Tas	-41.5417	148.0786	25m	GPS	570	14	5	2012	W. Clarkson + L. Clarkson		QVMAG
Tasmaniosoma	laccobium	1M	R. Mesibov	QVMAG	23:46601	holotype		Lake Sydney	Tas	-43.2875	146.6144	100m	1:25K map	690	2	2	1994	R. Mesibov	PWS chopper trip	QVMAG
Tasmaniosoma	laccobium	2 juv	R. Mesibov	QVMAG	23:51542	paratypes		Lake Sydney	Tas	-43.2875	146.6144	100m	1:25K map	690	2	2	1994	R. Mesibov	PWS chopper trip	QVMAG
Tasmaniosoma	maria	1M + 4F	R. Mesibov	QVMAG	23:46759	paratypes		Pine Hut Creek - Maria Island	Tas	-42.6569	148.0969	250m	1:100K map	20	13	8	1991	R. Mesibov		QVMAG
Tasmaniosoma	maria	1M	R. Mesibov	QVMAG	23:46760	holotype		Four Mile Creek - Maria Island	Tas	-42.6222	148.0697	250m	1:100K map	60	14	8	1991	R. Mesibov		QVMAG
Tasmaniosoma	maria	1M + 2F	R. Mesibov	QVMAG	23:46761	paratypes		Blind Creek - Maria Island	Tas	-42.7067	148.0783	250m	1:100K map	120	15	8	1991	R. Mesibov		QVMAG
Tasmaniosoma	nicolaus	1M	R. Mesibov	QVMAG	23:52249			Nicholas Range	Tas	-41.555	148.0847	25m	GPS	500	14	5	2012	W. Clarkson + L. Clarkson	515m on label	QVMAG
Tasmaniosoma	nicolaus	1M	R. Mesibov	QVMAG	23:52261			Nicholas Range	Tas	-41.56	148.0922	25m	GPS	420	24	3	2012	R. Mesibov + W. Clarkson + L. Clarkson		QVMAG
Tasmaniosoma	nicolaus	1M	R. Mesibov	QVMAG	23:52264			Dalmayne Road	Tas	-41.6331	148.2181	25m	GPS	370	14	4	2012	R. Mesibov + K. Bonham		QVMAG
Tasmaniosoma	nicolaus	1M	R. Mesibov	QVMAG	23:53633			Mt Nicholas Road	Tas	-41.5328	148.0506	50m	GPS	330	19	7	2013	R. Mesibov + T. Moule		QVMAG
Tasmaniosoma	nicolaus	1M	R. Mesibov	QVMAG	23:53634			Haslemere Road	Tas	-41.5347	148.0778	50m	GPS	420	19	7	2013	R. Mesibov + T. Moule		QVMAG
Tasmaniosoma	nicolaus	3F	R. Mesibov	QVMAG	23:53635			Catos Road	Tas	-41.54	148.0808	50m	GPS	580	19	7	2013	R. Mesibov + T. Moule		QVMAG
Tasmaniosoma	nicolaus	1M	R. Mesibov	QVMAG	23:53856			Top Marshes Road	Tas	-41.5708	148.1811	25m	GPS	320	9	2	2015	R. Mesibov		QVMAG
Tasmaniosoma	nicolaus	18M	R. Mesibov	QVMAG	23:53860	paratypes		Catos Road	Tas	-41.535	148.0842	50m	GPS	520	9	2	2015	R. Mesibov		QVMAG
Tasmaniosoma	nicolaus	1M	R. Mesibov	QVMAG	23:53864	holotype		Catos Road	Tas	-41.535	148.0842	50m	GPS	520	9	2	2015	R. Mesibov		QVMAG
Tasmaniosoma	orientale	1M	R. Mesibov	QVMAG	23:11666			Valley Road	Tas	-41.6928	148.0756	100m	QVMAG records	770	3	8	1992	R. D'Orazio et al.		QVMAG
Tasmaniosoma	orientale	1M	R. Mesibov	QVMAG	23:45978			Freshwater Creek	Tas	-41.4217	148.2542	100m	R. Bashford advice	70	26	11	1986	R. Bashford	pitfall	QVMAG
Tasmaniosoma	orientale	1M	R. Mesibov	QVMAG	23:45979			Freshwater Creek	Tas	-41.4217	148.2542	100m	R. Bashford advice	70	22	12	1986	R. Bashford	pitfall	QVMAG
Tasmaniosoma	orientale	1M	R. Mesibov	QVMAG	23:45980			Denison Rivulet	Tas	-41.8283	148.2175	250m	1:100K map	150	31	5	1988	R. Mesibov		QVMAG
Tasmaniosoma	orientale	3F	R. Mesibov	QVMAG	23:45981			Denison Rivulet	Tas	-41.8283	148.2175	250m	1:100K map	150	31	5	1988	R. Mesibov		QVMAG
Tasmaniosoma	orientale	1M	R. Mesibov	QVMAG	23:45982			Denison Rivulet	Tas	-41.8272	148.2272	250m	1:100K map	90	31	5	1988	R. Mesibov		QVMAG
Tasmaniosoma	orientale	1F	R. Mesibov	QVMAG	23:45983			Denison Rivulet	Tas	-41.8272	148.2272	250m	1:100K map	90	31	5	1988	R. Mesibov		QVMAG
Tasmaniosoma	orientale	1F	R. Mesibov	QVMAG	23:45984			Denison Rivulet	Tas	-41.8244	148.2369	250m	1:100K map	70	1	6	1988	R. Mesibov		QVMAG
Tasmaniosoma	orientale	1M	R. Mesibov	QVMAG	23:45985			Mt Allen	Tas	-41.7911	148.2361	250m	1:100K map	250	2	6	1988	R. Mesibov		QVMAG
Tasmaniosoma	orientale	7F	R. Mesibov	QVMAG	23:45986			Mt Allen	Tas	-41.7911	148.2361	250m	1:100K map	250	2	6	1988	R. Mesibov		QVMAG
Tasmaniosoma	orientale	1F	R. Mesibov	QVMAG	23:45987			Mt Allen	Tas	-41.7847	148.2314	250m	1:100K map	180	6	6	1988	R. Mesibov		QVMAG
Tasmaniosoma	orientale	1M	R. Mesibov	QVMAG	23:45988			Mt Allen	Tas	-41.7956	148.24	250m	1:100K map	210	6	6	1988	R. Mesibov		QVMAG
Tasmaniosoma	orientale	1F	R. Mesibov	QVMAG	23:45989			Thompsons Marshes	Tas	-41.7003	148.2236	250m	1:100K map	440	8	6	1988	R. Mesibov		QVMAG
Tasmaniosoma	orientale	1F	R. Mesibov	QVMAG	23:45990			Thompsons Marshes	Tas	-41.6983	148.2225	250m	1:100K map	490	9	6	1988	R. Mesibov		QVMAG
Tasmaniosoma	orientale	1M	R. Mesibov	QVMAG	23:45991	paratype		Tinmine Creek	Tas	-41.6986	148.1947	250m	1:100K map	530	11	6	1988	R. Mesibov		QVMAG
Tasmaniosoma	orientale	1M	R. Mesibov	QVMAG	23:45992			Doctors Creek	Tas	-41.7442	148.2414	250m	1:100K map	120	13	6	1988	R. Mesibov		QVMAG
Tasmaniosoma	orientale	1F	R. Mesibov	QVMAG	23:45993			Doctors Creek	Tas	-41.7442	148.2414	250m	1:100K map	120	13	6	1988	R. Mesibov		QVMAG
Tasmaniosoma	orientale	1F	R. Mesibov	QVMAG	23:45994			Doctors Creek	Tas	-41.745	148.2436	250m	1:100K map	110	13	6	1988	R. Mesibov		QVMAG
Tasmaniosoma	orientale	1M	R. Mesibov	QVMAG	23:45995			W of Mt Allen	Tas	-41.7833	148.2036	250m	1:100K map	350	14	6	1988	R. Mesibov		QVMAG
Tasmaniosoma	orientale	1F	R. Mesibov	QVMAG	23:45996			Denison Marshes area	Tas	-41.7967	148.2097	250m	1:100K map	360	18	6	1988	R. Mesibov		QVMAG
Tasmaniosoma	orientale	1M	R. Mesibov	QVMAG	23:45997			Blind Creek	Tas	-41.7586	148.2344	250m	1:100K map	180	21	6	1988	R. Mesibov		QVMAG
Tasmaniosoma	orientale	2M	R. Mesibov	QVMAG	23:45998			Blind Creek	Tas	-41.7586	148.2356	250m	1:100K map	180	21	6	1988	R. Mesibov		QVMAG
Tasmaniosoma	orientale	2F	R. Mesibov	QVMAG	23:45999			Blind Creek	Tas	-41.7586	148.2356	250m	1:100K map	180	21	6	1988	R. Mesibov		QVMAG
Tasmaniosoma	orientale	1M	R. Mesibov	QVMAG	23:46000	paratype		Tinmine Creek	Tas	-41.7022	148.2106	250m	1:100K map	450	22	6	1988	R. Mesibov		QVMAG
Tasmaniosoma	orientale	1F	R. Mesibov	QVMAG	23:46001	paratype		Tinmine Creek	Tas	-41.7022	148.2106	250m	1:100K map	450	22	6	1988	R. Mesibov		QVMAG
Tasmaniosoma	orientale	2M	R. Mesibov	QVMAG	23:46002			Doctors Creek	Tas	-41.7458	148.2486	250m	1:100K map	70	23	6	1988	R. Mesibov		QVMAG
Tasmaniosoma	orientale	1F	R. Mesibov	QVMAG	23:46003			Doctors Creek	Tas	-41.7458	148.2486	250m	1:100K map	70	23	6	1988	R. Mesibov		QVMAG
Tasmaniosoma	orientale	2F	R. Mesibov	QVMAG	23:46004			Doctors Creek	Tas	-41.7467	148.2508	250m	1:100K map	50	23	6	1988	R. Mesibov		QVMAG
Tasmaniosoma	orientale	1F	R. Mesibov	QVMAG	23:46005			Denison Marshes area	Tas	-41.8003	148.21	250m	1:100K map	360	27	6	1988	R. Mesibov		QVMAG
Tasmaniosoma	orientale	1M	R. Mesibov	QVMAG	23:46006			Denison Marshes area	Tas	-41.8011	148.2122	250m	1:100K map	450	27	6	1988	R. Mesibov		QVMAG
Tasmaniosoma	orientale	1F	R. Mesibov	QVMAG	23:46007			Denison Marshes area	Tas	-41.8011	148.2122	250m	1:100K map	450	27	6	1988	R. Mesibov		QVMAG
Tasmaniosoma	orientale	1F	R. Mesibov	QVMAG	23:46008	paratype		Tinmine Creek	Tas	-41.6925	148.1767	250m	1:100K map	550	29	6	1988	R. Mesibov		QVMAG
Tasmaniosoma	orientale	1F	R. Mesibov	QVMAG	23:46009			S of Dogwood Hill	Tas	-41.7017	148.1781	250m	1:100K map	580	30	6	1988	R. Mesibov		QVMAG
Tasmaniosoma	orientale	2M	R. Mesibov	QVMAG	23:46010			Apsley River	Tas	-41.8486	148.1639	250m	1:100K map	200	4	7	1988	R. Mesibov		QVMAG
Tasmaniosoma	orientale	1F	R. Mesibov	QVMAG	23:46011			Apsley River	Tas	-41.8486	148.1639	250m	1:100K map	200	4	7	1988	R. Mesibov		QVMAG
Tasmaniosoma	orientale	1M	R. Mesibov	QVMAG	23:46012			Apsley River	Tas	-41.7992	148.1508	250m	1:100K map	300	5	7	1988	R. Mesibov		QVMAG
Tasmaniosoma	orientale	1F	R. Mesibov	QVMAG	23:46013			Apsley River	Tas	-41.7992	148.1508	250m	1:100K map	300	5	7	1988	R. Mesibov		QVMAG
Tasmaniosoma	orientale	1M	R. Mesibov	QVMAG	23:46014			Apsley River	Tas	-41.7956	148.1533	250m	1:100K map	290	6	7	1988	R. Mesibov		QVMAG
Tasmaniosoma	orientale	1F	R. Mesibov	QVMAG	23:46015			Apsley River	Tas	-41.7972	148.1544	250m	1:100K map	320	6	7	1988	R. Mesibov		QVMAG
Tasmaniosoma	orientale	1M	R. Mesibov	QVMAG	23:46016			E of Dogwood Hill	Tas	-41.6806	148.2028	250m	1:100K map	550	16	7	1988	R. Mesibov		QVMAG
Tasmaniosoma	orientale	2F	R. Mesibov	QVMAG	23:46017			Apsley River	Tas	-41.8544	148.2014	250m	1:100K map	130	20	7	1988	R. Mesibov		QVMAG
Tasmaniosoma	orientale	1M	R. Mesibov	QVMAG	23:46018			Mt Andrew	Tas	-41.8347	148.1853	250m	1:100K map	380	27	7	1988	R. Mesibov		QVMAG
Tasmaniosoma	orientale	1F	R. Mesibov	QVMAG	23:46019			S of Dogwood Hill	Tas	-41.6828	148.1706	250m	1:100K map	570	28	7	1988	R. Mesibov		QVMAG
Tasmaniosoma	orientale	1M	R. Mesibov	QVMAG	23:46020			S of Dogwood Hill	Tas	-41.6819	148.1728	250m	1:100K map	540	28	7	1988	R. Mesibov		QVMAG
Tasmaniosoma	orientale	1F	R. Mesibov	QVMAG	23:46021			S of Dogwood Hill	Tas	-41.6819	148.1728	250m	1:100K map	540	28	7	1988	R. Mesibov		QVMAG
Tasmaniosoma	orientale	1M	R. Mesibov	QVMAG	23:46022			Dogwood Hill	Tas	-41.6772	148.1786	250m	1:100K map	520	28	7	1988	R. Mesibov		QVMAG
Tasmaniosoma	orientale	1F	R. Mesibov	QVMAG	23:46023			Denison Marshes area	Tas	-41.8058	148.1981	250m	1:100K map	330	29	7	1988	R. Mesibov		QVMAG
Tasmaniosoma	orientale	1F	R. Mesibov	QVMAG	23:46024			Denison Marshes area	Tas	-41.8006	148.1894	250m	1:100K map	450	30	7	1988	R. Mesibov		QVMAG
Tasmaniosoma	orientale	1F	R. Mesibov	QVMAG	23:46025			S of Organ Hill	Tas	-41.7914	148.1942	250m	1:100K map	400	30	7	1988	R. Mesibov		QVMAG
Tasmaniosoma	orientale	1M	R. Mesibov	QVMAG	23:46026			S of Organ Hill	Tas	-41.7917	148.1833	250m	1:100K map	570	31	7	1988	R. Mesibov		QVMAG
Tasmaniosoma	orientale	1F	R. Mesibov	QVMAG	23:46027			Dogwood Hill	Tas	-41.6744	148.1944	250m	1:100K map	600	1	8	1988	R. Mesibov		QVMAG
Tasmaniosoma	orientale	1M	R. Mesibov	QVMAG	23:46028			St Pauls River	Tas	-41.6878	148.1283	100m	1:25K map	610	19	3	1997	R. Mesibov	BVW project	QVMAG
Tasmaniosoma	orientale	2F	R. Mesibov	QVMAG	23:46769			Merry Creek	Tas	-41.4544	147.8072	100m	R. Bashford advice	410	22	1	1987	R. Bashford	pitfall	QVMAG
Tasmaniosoma	orientale	1M	R. Mesibov	QVMAG	23:46770			Merry Creek	Tas	-41.4544	147.8072	100m	R. Bashford advice	410	22	7	1987	R. Bashford	pitfall	QVMAG
Tasmaniosoma	orientale	4M	R. Mesibov	QVMAG	23:46771			Rabbitys Creek	Tas	-41.5103	147.9192	100m	R. Bashford advice	480		1	2001	R. Bashford	pitfall	QVMAG
Tasmaniosoma	orientale	1M	R. Mesibov	QVMAG	23:46772			Coxs Creek	Tas	-41.5103	147.9206	100m	R. Bashford advice	480		1	2001	R. Bashford	pitfall	QVMAG
Tasmaniosoma	orientale	1M	R. Mesibov	QVMAG	23:46773			Coxs Creek	Tas	-41.5094	147.9169	100m	R. Bashford advice	460		1	2001	R. Bashford	pitfall	QVMAG
Tasmaniosoma	orientale	1M	R. Mesibov	QVMAG	23:46774			Coxs Creek	Tas	-41.5094	147.9169	100m	R. Bashford advice	460		3	2001	R. Bashford	pitfall	QVMAG
Tasmaniosoma	orientale	1M	R. Mesibov	QVMAG	23:46775			St Pauls Dome	Tas	-41.7683	147.8356	25m	GPS	1000	28	11	2001	R. Mesibov		QVMAG
Tasmaniosoma	orientale	1M	R. Mesibov	QVMAG	23:51509			Scamander	Tas	-41.445	148.2486	100m	R. Bashford advice	70		1	2001	R. Bashford	pitfall	QVMAG
Tasmaniosoma	orientale	1M	R. Mesibov	QVMAG	23:51510			Scamander	Tas	-41.4458	148.2511	100m	R. Bashford advice	80		1	2001	R. Bashford	pitfall	QVMAG
Tasmaniosoma	orientale	1M	R. Mesibov	QVMAG	23:51511			Scamander	Tas	-41.4458	148.2511	100m	R. Bashford advice	80		2	2001	R. Bashford	pitfall	QVMAG
Tasmaniosoma	orientale	1M	R. Mesibov	QVMAG	23:51550	paratype		Tinmine Creek	Tas	-41.6997	148.1875	250m	1:100K map	500	30	6	1988	R. Mesibov		QVMAG
Tasmaniosoma	orientale	1M	R. Mesibov	QVMAG	23:51551	holotype		Elephant Pass	Tas	-41.6406	148.2422	25m	GPS	340	20	8	2009	R. Mesibov		QVMAG
Tasmaniosoma	orientale	3M + 3F	R. Mesibov	QVMAG	23:52250			Nicholas Range	Tas	-41.5642	148.1042	25m	GPS	350	14	5	2012	W. Clarkson + L. Clarkson		QVMAG
Tasmaniosoma	orientale	4M + 1F	R. Mesibov	QVMAG	23:52251			Nicholas Range	Tas	-41.555	148.0847	25m	GPS	500	14	5	2012	W. Clarkson + L. Clarkson	515m on label	QVMAG
Tasmaniosoma	orientale	2M	R. Mesibov	QVMAG	23:52252			Nicholas Range	Tas	-41.5417	148.0786	25m	GPS	570	14	5	2012	W. Clarkson + L. Clarkson		QVMAG
Tasmaniosoma	orientale	1M	R. Mesibov	QVMAG	23:53610			Duncan Colliery near Fingal	Tas	-41.6433	148.0122	25m	GPS	510	3	7	2013	R. Mesibov		QVMAG
Tasmaniosoma	orientale	2M + 10F	R. Mesibov	QVMAG	23:53614			Tower Hill Road	Tas	-41.6111	147.93	25m	GPS	430	3	7	2013	R. Mesibov		QVMAG
Tasmaniosoma	orientale	1M + 2F	R. Mesibov	QVMAG	23:53615			Tower Hill Road	Tas	-41.63	147.9475	25m	GPS	290	3	7	2013	R. Mesibov		QVMAG
Tasmaniosoma	orientale	2M	R. Mesibov	QVMAG	23:53617			Rossarden Road	Tas	-41.6272	147.8003	25m	GPS	630	10	7	2013	R. Mesibov		QVMAG
Tasmaniosoma	orientale	7M	R. Mesibov	QVMAG	23:53618			Rossarden Road	Tas	-41.6275	147.82	25m	GPS	610	10	7	2013	R. Mesibov		QVMAG
Tasmaniosoma	orientale	1M	R. Mesibov	QVMAG	23:53619			Rossarden Road	Tas	-41.6314	147.8389	25m	GPS	570	10	7	2013	R. Mesibov		QVMAG
Tasmaniosoma	orientale	1M + 2F	R. Mesibov	QVMAG	23:53622			Mt Nicholas Road	Tas	-41.5328	148.0506	50m	GPS	330	19	7	2013	R. Mesibov + T. Moule		QVMAG
Tasmaniosoma	orientale	5M + 2F	R. Mesibov	QVMAG	23:53623			Mt Nicholas Road	Tas	-41.5336	148.0589	50m	GPS	400	19	7	2013	R. Mesibov + T. Moule		QVMAG
Tasmaniosoma	orientale	4F	R. Mesibov	QVMAG	23:53624			Haslemere Road	Tas	-41.5347	148.0778	50m	GPS	420	19	7	2013	R. Mesibov + T. Moule		QVMAG
Tasmaniosoma	orientale	1M + 2F	R. Mesibov	QVMAG	23:53625			Huntsmans Road	Tas	-41.5258	148.0981	50m	GPS	500	19	7	2013	R. Mesibov + T. Moule		QVMAG
Tasmaniosoma	orientale	1F	R. Mesibov	QVMAG	23:53626			Catos Road	Tas	-41.54	148.0808	50m	GPS	580	19	7	2013	R. Mesibov + T. Moule		QVMAG
Tasmaniosoma	orientale	7M + 2F	R. Mesibov	QVMAG	23:53627			Valley Road	Tas	-41.6442	148.0617	50m	GPS	680	20	7	2013	R. Mesibov + T. Moule		QVMAG
Tasmaniosoma	orientale	2M + 1F	R. Mesibov	QVMAG	23:53628			Valley Road	Tas	-41.6347	148.0583	50m	GPS	550	20	7	2013	R. Mesibov + T. Moule		QVMAG
Tasmaniosoma	orientale	1M	R. Mesibov	QVMAG	23:53629			Valley Road	Tas	-41.6308	148.0472	50m	GPS	420	20	7	2013	R. Mesibov + T. Moule		QVMAG
Tasmaniosoma	orientale	2M	R. Mesibov	QVMAG	23:53630			Valley Road	Tas	-41.6278	148.04	50m	GPS	490	20	7	2013	R. Mesibov + T. Moule		QVMAG
Tasmaniosoma	orientale	4M + 1F	R. Mesibov	QVMAG	23:53631			Valley Road	Tas	-41.6289	148.0272	50m	GPS	470	20	7	2013	R. Mesibov + T. Moule		QVMAG
Tasmaniosoma	orientale	2M	R. Mesibov	QVMAG	23:53632			Valley Road	Tas	-41.6222	148.0194	50m	GPS	370	20	7	2013	R. Mesibov + T. Moule		QVMAG
Tasmaniosoma	orientale	2M + 1F	R. Mesibov	QVMAG	23:53638			Malahide property	Tas	-41.5644	148.0067	25m	GPS	320	23	7	2013	R. Mesibov		QVMAG
Tasmaniosoma	orientale	2M	R. Mesibov	QVMAG	23:53639			Malahide property	Tas	-41.5767	148.0056	25m	GPS	280	23	7	2013	R. Mesibov		QVMAG
Tasmaniosoma	orientale	1M + 1F	R. Mesibov	QVMAG	23:53640			Mullens Road	Tas	-41.5758	147.9514	25m	GPS	410	23	7	2013	R. Mesibov		QVMAG
Tasmaniosoma	orientale	1M + 1F	R. Mesibov	QVMAG	23:53641			Mullens Road	Tas	-41.5781	147.9711	25m	GPS	260	23	7	2013	R. Mesibov		QVMAG
Tasmaniosoma	orientale	1M	R. Mesibov	QVMAG	23:53644			Dublin Town Road	Tas	-41.5283	148.1475	25m	GPS	430	26	7	2013	R. Mesibov + T. Moule		QVMAG
Tasmaniosoma	orientale	1M	R. Mesibov	QVMAG	23:53651			Catos Road	Tas	-41.5169	148.0906	25m	GPS	330	27	7	2013	R. Mesibov + T. Moule		QVMAG
Tasmaniosoma	orientale	1M	R. Mesibov	QVMAG	23:53653			Mt Nicholas Road	Tas	-41.5475	148.0789	25m	GPS	580	27	7	2013	R. Mesibov + T. Moule		QVMAG
Tasmaniosoma	orientale	3M	R. Mesibov	QVMAG	23:53657			Cornwall	Tas	-41.5653	148.14	25m	GPS	300	31	8	2013	R. Mesibov		QVMAG
Tasmaniosoma	orientale	5M	R. Mesibov	QVMAG	23:53658			Cornwall	Tas	-41.5661	148.1408	25m	GPS	290	31	8	2013	R. Mesibov		QVMAG
Tasmaniosoma	orientale	1M	R. Mesibov	QVMAG	23:53661			Mt Nicholas Road	Tas	-41.5647	148.1058	25m	GPS	340	31	8	2013	R. Mesibov		QVMAG
Tasmaniosoma	orientale	1M	R. Mesibov	QVMAG	23:53662			Mt Nicholas Road	Tas	-41.5719	148.1006	25m	GPS	280	31	8	2013	R. Mesibov		QVMAG
Tasmaniosoma	orientale	1M	R. Mesibov	QVMAG	23:53668			Rossarden Road	Tas	-41.6367	147.7667	50m	GPS	610	14	9	2013	W. Clarkson + L. Clarkson		QVMAG
Tasmaniosoma	orientale	1M + 1F	R. Mesibov	QVMAG	23:53669			Rossarden Road	Tas	-41.6272	147.8153	50m	GPS	620	14	9	2013	W. Clarkson + L. Clarkson		QVMAG
Tasmaniosoma	orientale	1M + 1F	R. Mesibov	QVMAG	23:53670			Rossarden Road	Tas	-41.6269	147.7833	50m	GPS	670	14	9	2013	W. Clarkson + L. Clarkson		QVMAG
Tasmaniosoma	orientale	1M + 2F	R. Mesibov	QVMAG	23:53671			Rossarden Road	Tas	-41.6278	147.7944	50m	GPS	650	14	9	2013	W. Clarkson + L. Clarkson		QVMAG
Tasmaniosoma	orientale	2M	R. Mesibov	QVMAG	23:53682			Rossarden area	Tas	-41.6472	147.7775	25m	GPS	670	30	10	2013	R. Mesibov + W. Clarkson + L. Clarkson		QVMAG
Tasmaniosoma	orientale	1M	R. Mesibov	QVMAG	23:53684			Rossarden area	Tas	-41.6461	147.7694	25m	GPS	590	30	10	2013	R. Mesibov + W. Clarkson + L. Clarkson		QVMAG
Tasmaniosoma	orientale	2M	R. Mesibov	QVMAG	23:53697			Rossarden area	Tas	-41.6225	147.7722	25m	GPS	720	11	11	2013	R. Mesibov		QVMAG
Tasmaniosoma	orientale	2M	R. Mesibov	QVMAG	23:53699			Rossarden area	Tas	-41.6278	147.7731	25m	GPS	690	11	11	2013	R. Mesibov		QVMAG
Tasmaniosoma	orientale	1M + 1F	R. Mesibov	QVMAG	23:53708			Barnes Road	Tas	-41.4967	147.995	25m	GPS	270	19	4	2014	R. Mesibov		QVMAG
Tasmaniosoma	orientale	1M	R. Mesibov	QVMAG	23:53797			Barnes Road	Tas	-41.5133	148.0194	25m	GPS	280	4	6	2014	R. Mesibov		QVMAG
Tasmaniosoma	orientale	1M	R. Mesibov	QVMAG	23:53798			Beauty Flat Road	Tas	-41.5206	148.03	25m	GPS	300	4	6	2014	R. Mesibov		QVMAG
Tasmaniosoma	orientale	1M	R. Mesibov	QVMAG	23:53836			Argonaut Road	Tas	-41.3223	148.1319	50m	GPS	160	9	7	2014	S. Velez + R. Mesibov		QVMAG
Tasmaniosoma	orientale	3M	R. Mesibov	QVMAG	23:53855			Top Marshes Road	Tas	-41.5708	148.1811	25m	GPS	320	9	2	2015	R. Mesibov		QVMAG
Tasmaniosoma	orientale	1M	R. Mesibov	QVMAG	23:53859			Catos Road	Tas	-41.535	148.0842	50m	GPS	520	9	2	2015	R. Mesibov		QVMAG
Tasmaniosoma	warra	1M	R. Mesibov	QVMAG	23:46032			Tahune Bridge	Tas	-43.0933	146.7225	1km	label data?	90	4	6	1994	K. Higgs		QVMAG
Tasmaniosoma	warra	1M	R. Mesibov	QVMAG	23:46033		last rings missing	Reuben Falls	Tas	-43.0183	146.6578	100m	R. Bashford advice	320	22	2	1995	R. Bashford	pitfall	QVMAG
Tasmaniosoma	warra	1M	R. Mesibov	QVMAG	23:46034			Reuben Falls	Tas	-43.0183	146.6578	100m	R. Bashford advice	320	9	5	1995	R. Bashford	pitfall	QVMAG
Tasmaniosoma	warra	1M	R. Mesibov	QVMAG	23:46035			Reuben Falls	Tas	-43.0183	146.6578	100m	R. Bashford advice	320	23	11	1995	R. Bashford	pitfall	QVMAG
Tasmaniosoma	warra	1M	R. Mesibov	QVMAG	23:46036			Picton River	Tas	-43.2183	146.685	100m	R. Bashford advice	80	16	1	1996	R. Bashford	pitfall	QVMAG
Tasmaniosoma	warra	1M	R. Mesibov	QVMAG	23:46037	holotype		Huon River (Manuka Road)	Tas	-43.0933	146.7175	100m	1:25K map	100	29	4	1997	R. Mesibov	FT-Warra plot 1R4	QVMAG
Tasmaniosoma	warra	1M	R. Mesibov	QVMAG	23:46038	paratype		Huon River (Manuka Road)	Tas	-43.0933	146.7175	100m	1:25K map	100	29	4	1997	R. Mesibov	FT-Warra plot 1R4	QVMAG
Tasmaniosoma	warra	1M	R. Mesibov	QVMAG	23:46039	paratype		Huon River (Manuka Road)	Tas	-43.0933	146.7125	100m	1:25K map	130	15	5	1997	R. Mesibov	FT-Warra plot 1R5	QVMAG
Tasmaniosoma	warra	1M	R. Mesibov	QVMAG	23:46040			Warra LTER site	Tas	-43.0969	146.6758	100m	R. Bashford advice	90		12	1997	R. Bashford		QVMAG
Tasmaniosoma	warra	1M	R. Mesibov	QVMAG	23:46041			Warra LTER site	Tas	-43.0992	146.6828	100m	label data?		27	9	2001	L. Boutin		QVMAG
Tasmaniosoma	warra	1M	R. Mesibov	QVMAG	23:46568			Huon - Picton River junction	Tas	-43.0986	146.7167	200m	Google Earth		18	2	1967	A. Neboiss		QVMAG
Tasmaniosoma	warra	1M	R. Mesibov	QVMAG	23:46569			Fluted Cape	Tas	-43.3622	147.3656	100m	K. Bonham advice	140	8	4	2001	K. Bonham + D. Hird		QVMAG
Tasmaniosoma	warra	1F	R. Mesibov	QVMAG	23:46585			Edwards Road	Tas	-43.0861	146.7519	250m	R. Mesibov records	80-100	6	4	1988	R. Mesibov	15 Mar - 6 Apr 1988 - mean position of several plots	QVMAG
Tasmaniosoma	warra	1F	R. Mesibov	QVMAG	23:46586			Mt Misery	Tas	-42.9703	147.0233	100m	1:25K map	240	10	9	1994	R. Mesibov + T. Moule		QVMAG
Tasmaniosoma	warra	1F	R. Mesibov	QVMAG	23:46587	paratype		Huon River (Manuka Road)	Tas	-43.0942	146.7125	100m	1:25K map	110	28	4	1997	R. Mesibov	FT-Warra plot 1R2	QVMAG
Tasmaniosoma	warra	1F	R. Mesibov	QVMAG	23:46588	paratype		Huon River (Manuka Road)	Tas	-43.0969	146.7078	100m	1:25K map	80	14	5	1997	R. Mesibov	FT-Warra plot 1M6	QVMAG
Tasmaniosoma	warra	1F	R. Mesibov	QVMAG	23:46589	paratype		Huon River (Manuka Road)	Tas	-43.0925	146.7114	100m	1:25K map	140	15	5	1997	R. Mesibov	FT-Warra plot 1R6	QVMAG
Tasmaniosoma	warra	1F	R. Mesibov	QVMAG	23:46590	paratype		Huon River (Arve Road)	Tas	-43.0989	146.7458	100m	1:25K map	170	20	5	1997	R. Mesibov	FT-Warra plot 3M4	QVMAG
Tasmaniosoma	warra	1F	R. Mesibov	QVMAG	23:46591			Echo Sugarloaf	Tas	-43.2467	147.1331	100m	K. Bonham advice	120	11	12	2003	K. Bonham		QVMAG
Tasmaniosoma	warra	2F	R. Mesibov	QVMAG	23:46592			Peak Rivulet	Tas	-43.3167	146.8944	25m	GPS	80	12	9	2005	W. Clarkson + L. Clarkson		QVMAG
Tasmaniosoma	warra	2F	R. Mesibov	QVMAG	23:46593			ZigZag Track - Arve Road - Tahune Forest	Tas	-43.0986	146.7494	25m	GPS	220	13	9	2005	W. Clarkson + L. Clarkson		QVMAG
Tasmaniosoma	warra	1M	R. Mesibov	QVMAG	23:51540			Picton River	Tas	-43.2183	146.685	100m	R. Bashford advice	80	16	1	1996	R. Bashford	pitfall	QVMAG
Tasmaniosoma	warra	2M	R. Mesibov	QVMAG	23:51628			Cuthberts Road - South Bruny Island	Tas	-43.3986	147.2997	25m	GPS	360	26	10	2009	R. Mesibov		QVMAG
Tasmaniosoma	warra	1 juv	R. Mesibov	QVMAG	23:51629			Cuthberts Road - South Bruny Island	Tas	-43.3997	147.2944	25m	GPS	370	27	10	2009	R. Mesibov		QVMAG
Tasmaniosoma	warra	1F	R. Mesibov	QVMAG	23:51630			Cuthberts Road - South Bruny Island	Tas	-43.3992	147.2981	25m	GPS	340	27	10	2009	R. Mesibov		QVMAG
Tasmaniosoma	warra	2F	R. Mesibov	QVMAG	23:51632			Cuthberts Road - South Bruny Island	Tas	-43.3992	147.3022	25m	GPS	340	27	10	2009	R. Mesibov		QVMAG
